# Supplementary material for: Transcriptome Analysis Reveals Putative Induction of Floral Initiation by Old Leaves in Tea-Oil Tree (Camellia oleifera ‘changlin53’)
Source: Int J Mol Sci. 2022 Oct 27;23(21):13021. doi: 10.3390/ijms232113021 (PMC9655362; doi:10.3390/ijms232113021)
Supplement: Supplementary file 1 [file ijms-23-13021-s001.zip › Supplementary Tables.xlsx]

## Sheet: Table S1
Table S1 The detailed information of BUSCO analysis
Busco ID	Status	Sequence	Score	Length
EOG09360002	Complete	Unigene0103298	6332.2	3166
EOG0936000A	Complete	Unigene0052332	6986.3	4209
EOG0936001N	Complete	Unigene0083829	3161.2	1667
EOG0936001W	Complete	Unigene0009250	1232.9	832
EOG09360025	Complete	Unigene0033318	1654.8	897
EOG0936004R	Complete	Unigene0016071	928	528
EOG0936008K	Complete	Unigene0107387	2442.7	1153
EOG09360091	Complete	Unigene0046624	2229	1216
EOG0936009W	Complete	Unigene0006879	971.7	679
EOG093600CA	Complete	Unigene0119401	2371.6	1144
EOG093600CH	Complete	Unigene0088100	1292.8	688
EOG093600CL	Complete	Unigene0059666	922.3	652
EOG093600DJ	Complete	Unigene0083043	2288.5	1295
EOG093600DL	Complete	Unigene0068520	1851.7	1118
EOG093600EH	Complete	Unigene0002077	1985.2	1093
EOG093600G6	Complete	Unigene0054078	2286.3	1638
EOG093600H1	Complete	Unigene0011388	768.2	462
EOG093600IQ	Complete	Unigene0095391	2084.5	1136
EOG093600K5	Complete	Unigene0025535	1586.5	890
EOG093600LV	Complete	Unigene0031086	1136.6	726
EOG093600N9	Complete	Unigene0025748	1179.5	631
EOG093600OF	Complete	Unigene0094098	1669.7	981
EOG093600ON	Complete	Unigene0024620	1674.2	976
EOG093600OU	Complete	Unigene0061710	1591.3	847
EOG093600P5	Complete	Unigene0112402	1063	748
EOG093600PE	Complete	Unigene0082769	2278.5	1130
EOG093600QB	Complete	Unigene0094771	1092.1	723
EOG093600R5	Complete	Unigene0053307	1686	915
EOG093600SS	Complete	Unigene0030016	1308.6	827
EOG093600SY	Complete	Unigene0045013	1660.9	961
EOG093600TZ	Complete	Unigene0060000	1619	867
EOG093600U4	Complete	Unigene0011497	1246.1	701
EOG093600U9	Complete	Unigene0059285	1791.1	1071
EOG093600UX	Complete	Unigene0073713	1342.7	824
EOG093600W2	Complete	Unigene0019658	592.9	529
EOG093600WS	Complete	Unigene0069164	1347.7	875
EOG093600X9	Complete	Unigene0051687	1287.5	897
EOG093600XL	Complete	Unigene0001606	1704.9	977
EOG093600ZL	Complete	Unigene0023948	1350.4	766
EOG0936011P	Complete	Unigene0080425	1212	739
EOG0936011V	Complete	Unigene0026822	1741.4	943
EOG09360146	Complete	Unigene0000461	1516.7	838
EOG0936015N	Complete	Unigene0016066	1384.1	957
EOG0936017K	Complete	Unigene0053898	725.6	534
EOG09360199	Complete	Unigene0105834	1374.8	737
EOG0936019X	Complete	Unigene0005174	1124.7	623
EOG093601AL	Complete	Unigene0055413	1640.9	924
EOG093601AN	Complete	Unigene0041986	739.7	551
EOG093601CE	Complete	Unigene0031405	1519.5	853
EOG093601CM	Complete	Unigene0033200	719.5	560
EOG093601DT	Complete	Unigene0061832	1151.7	634
EOG093601FF	Complete	Unigene0024462	1708.5	790
EOG093601FH	Complete	Unigene0012474	1642.2	917
EOG093601G4	Complete	Unigene0016467	977.4	564
EOG093601IB	Complete	Unigene0091248	607.9	513
EOG093601IL	Complete	Unigene0076063	1723.1	1005
EOG093601IV	Complete	Unigene0119554	1084.7	586
EOG093601KV	Complete	Unigene0006952	1434.2	794
EOG093601LZ	Complete	Unigene0003708	486.9	299
EOG093601M6	Complete	Unigene0108168	1147.2	765
EOG093601MF	Complete	Unigene0062827	1932.7	1059
EOG093601MT	Complete	Unigene0062579	923.2	780
EOG093601NK	Complete	Unigene0066334	733.2	503
EOG093601NU	Complete	Unigene0060004	1500.6	929
EOG093601OK	Complete	Unigene0079339	1292.6	742
EOG093601PF	Complete	Unigene0060330	1642.9	837
EOG093601PV	Complete	Unigene0097765	1586.4	929
EOG093601QL	Complete	Unigene0052963	1432.9	869
EOG093601SL	Complete	Unigene0112969	1353.3	925
EOG093601SQ	Complete	Unigene0107815	1366.1	721
EOG093601TO	Complete	Unigene0030140	1341	670
EOG093601TR	Complete	Unigene0085124	1084	696
EOG093601U2	Complete	Unigene0035002	1167.2	764
EOG093601UA	Complete	Unigene0031809	1217.2	687
EOG093601WC	Complete	Unigene0082089	1147.8	773
EOG093601XR	Complete	Unigene0046599	679.4	402
EOG093601Y2	Complete	Unigene0058667	791.7	469
EOG09360205	Complete	Unigene0015790	1137.8	774
EOG0936020C	Complete	Unigene0009349	1177.5	745
EOG0936020T	Complete	Unigene0038877	1559.7	785
EOG0936021K	Complete	Unigene0031798	887.3	490
EOG0936023S	Complete	Unigene0119935	1300.9	742
EOG0936024U	Complete	Unigene0102878	1120.4	685
EOG0936026P	Complete	Unigene0000676	976	709
EOG0936026R	Complete	Unigene0018130	827.2	625
EOG0936026Z	Complete	Unigene0114987	1089.1	740
EOG0936027I	Complete	Unigene0004631	1025.4	654
EOG0936028K	Complete	Unigene0085501	1074.5	747
EOG0936028O	Complete	Unigene0009652	787.5	670
EOG093602A0	Complete	Unigene0082787	1532.8	753
EOG093602C3	Complete	Unigene0013034	996.2	712
EOG093602CL	Complete	Unigene0053855	1039.6	863
EOG093602E8	Complete	Unigene0106234	1138.8	693
EOG093602EO	Complete	Unigene0089708	1520	749
EOG093602EU	Complete	Unigene0018327	994.9	560
EOG093602F2	Complete	Unigene0054233	1012.7	517
EOG093602FO	Complete	Unigene0076142	1184.8	725
EOG093602GP	Complete	Unigene0117467	888.7	601
EOG093602HL	Complete	Unigene0099098	1349.2	663
EOG093602I0	Complete	Unigene0021294	1289.7	693
EOG093602IG	Complete	Unigene0081862	894.2	507
EOG093602K0	Complete	Unigene0077315	511.7	384
EOG093602KV	Complete	Unigene0044097	1135.4	738
EOG093602LT	Complete	Unigene0111501	273.2	928
EOG093602O1	Complete	Unigene0016315	946.7	781
EOG093602OJ	Complete	Unigene0042024	958.3	682
EOG093602PW	Complete	Unigene0075595	960.6	676
EOG093602QH	Complete	Unigene0106046	1177.9	645
EOG093602QV	Complete	Unigene0117124	1438.3	701
EOG093602S0	Complete	Unigene0081478	1140.5	607
EOG093602SP	Complete	Unigene0097167	1018.2	680
EOG093602SW	Complete	Unigene0033937	907.6	589
EOG093602T8	Complete	Unigene0026792	906.9	508
EOG093602VC	Complete	Unigene0041922	1164.2	637
EOG093602VE	Complete	Unigene0073063	597.7	381
EOG093602VI	Complete	Unigene0069515	1144.1	646
EOG093602X4	Complete	Unigene0052270	894.5	641
EOG093602XV	Complete	Unigene0028656	957.4	603
EOG093602XZ	Complete	Unigene0078209	1114.1	693
EOG093602Y5	Complete	Unigene0044412	1096.1	587
EOG093602YD	Complete	Unigene0041811	1052.8	627
EOG0936031D	Complete	Unigene0039807	965.8	670
EOG0936031Y	Complete	Unigene0104824	1290	786
EOG0936032C	Complete	Unigene0013942	354.8	482
EOG0936032P	Complete	Unigene0075320	1227.4	812
EOG0936033H	Complete	Unigene0019676	1024	691
EOG0936033V	Complete	Unigene0066596	1130	668
EOG09360353	Complete	Unigene0094090	1135.7	708
EOG09360358	Complete	Unigene0050207	1086.5	599
EOG0936035H	Complete	Unigene0027124	950.9	556
EOG0936035T	Complete	Unigene0039396	1314	719
EOG0936035U	Complete	Unigene0087597	1026.1	548
EOG0936036G	Complete	Unigene0085631	937.5	503
EOG0936037E	Complete	Unigene0079639	937.1	507
EOG0936037T	Complete	Unigene0044492	1084.4	906
EOG0936037Y	Complete	Unigene0030109	446.9	307
EOG0936038D	Complete	Unigene0005739	1422.9	663
EOG0936038M	Complete	Unigene0007330	834.4	592
EOG0936038S	Complete	Unigene0080702	1201.4	622
EOG09360391	Complete	Unigene0105258	1017.3	599
EOG09360394	Complete	Unigene0030526	894.5	536
EOG093603DJ	Complete	Unigene0049930	1038.9	575
EOG093603DO	Complete	Unigene0002703	1116.9	736
EOG093603F5	Complete	Unigene0030858	1171.6	732
EOG093603FC	Complete	Unigene0015249	1150.5	617
EOG093603FG	Complete	Unigene0044586	1007.3	608
EOG093603FS	Complete	Unigene0003986	979.9	634
EOG093603H7	Complete	Unigene0063864	961.8	603
EOG093603IB	Complete	Unigene0097794	980	639
EOG093603IM	Complete	Unigene0062518	617.7	397
EOG093603K7	Complete	Unigene0051859	576.5	359
EOG093603K9	Complete	Unigene0044289	1202.4	852
EOG093603KJ	Complete	Unigene0047504	994.4	632
EOG093603LQ	Complete	Unigene0091829	832.2	652
EOG093603M5	Complete	Unigene0058759	1071.7	517
EOG093603MT	Complete	Unigene0056921	1110.4	585
EOG093603NH	Complete	Unigene0100003	1150.4	592
EOG093603OJ	Complete	Unigene0041178	874.9	566
EOG093603OV	Complete	Unigene0062229	1060.9	636
EOG093603PK	Complete	Unigene0096593	636.4	495
EOG093603PO	Complete	Unigene0028898	1065.6	611
EOG093603PW	Complete	Unigene0096020	783.7	436
EOG093603QT	Complete	Unigene0072998	1022.2	596
EOG093603RD	Complete	Unigene0011923	686.1	394
EOG093603RW	Complete	Unigene0004712	1006.9	642
EOG093603SM	Complete	Unigene0073360	932.9	617
EOG093603SR	Complete	Unigene0094724	962.4	499
EOG093603TE	Complete	Unigene0065786	1346.6	893
EOG093603UU	Complete	Unigene0096478	903.5	454
EOG093603UW	Complete	Unigene0045269	597.7	555
EOG093603VH	Complete	Unigene0032906	1119.7	847
EOG093603VX	Complete	Unigene0058930	833.4	470
EOG093603VZ	Complete	Unigene0106534	1137.8	603
EOG093603W4	Complete	Unigene0002769	1167.2	591
EOG093603W7	Complete	Unigene0039193	1235.5	574
EOG093603WH	Complete	Unigene0110290	987.4	645
EOG093603XJ	Complete	Unigene0028920	403.9	704
EOG093603YN	Complete	Unigene0094292	510.7	351
EOG093603Z1	Complete	Unigene0085072	884.3	469
EOG093603ZW	Complete	Unigene0026251	898.1	534
EOG0936040G	Complete	Unigene0042580	1138	632
EOG0936041M	Complete	Unigene0106578	608.2	298
EOG0936041Q	Complete	Unigene0057798	1293.6	641
EOG09360424	Complete	Unigene0026161	970.4	590
EOG0936042H	Complete	Unigene0024890	742.8	501
EOG0936043P	Complete	Unigene0073800	927.1	553
EOG0936043U	Complete	Unigene0094282	1258	553
EOG0936044V	Complete	Unigene0013265	875.4	552
EOG0936045K	Complete	Unigene0040413	865.2	573
EOG09360490	Complete	Unigene0019399	1101.9	664
EOG093604AJ	Complete	Unigene0027093	621.2	392
EOG093604B8	Complete	Unigene0064477	1359.1	738
EOG093604BC	Complete	Unigene0093186	908.1	543
EOG093604C7	Complete	Unigene0045419	927.9	532
EOG093604CE	Complete	Unigene0009358	797.4	502
EOG093604D4	Complete	Unigene0067928	1051.5	536
EOG093604D9	Complete	Unigene0051068	1235.7	646
EOG093604DG	Complete	Unigene0007735	982.4	590
EOG093604DM	Complete	Unigene0018815	637.3	452
EOG093604F0	Complete	Unigene0037168	934.9	528
EOG093604F6	Complete	Unigene0002181	878.7	581
EOG093604FM	Complete	Unigene0014267	808	499
EOG093604HB	Complete	Unigene0011287	1091.2	571
EOG093604HD	Complete	Unigene0013314	805.1	492
EOG093604HI	Complete	Unigene0041890	1009.4	610
EOG093604HK	Complete	Unigene0037878	846.7	562
EOG093604IO	Complete	Unigene0100266	734.2	534
EOG093604JQ	Complete	Unigene0003349	980.8	620
EOG093604JS	Complete	Unigene0058316	1099	516
EOG093604K0	Complete	Unigene0014858	591.2	395
EOG093604KN	Complete	Unigene0101801	580.9	307
EOG093604LD	Complete	Unigene0068628	755.9	538
EOG093604LM	Complete	Unigene0020288	1172.9	784
EOG093604MP	Complete	Unigene0076334	1036.1	515
EOG093604MW	Complete	Unigene0084920	1040.5	542
EOG093604MY	Complete	Unigene0112984	881.1	480
EOG093604NO	Complete	Unigene0086671	1136.8	543
EOG093604OT	Complete	Unigene0032761	956.3	541
EOG093604P1	Complete	Unigene0049222	910.2	518
EOG093604P6	Complete	Unigene0058587	566.1	507
EOG093604PT	Complete	Unigene0106239	719.6	360
EOG093604PU	Complete	Unigene0021727	1120.7	541
EOG093604QJ	Complete	Unigene0009026	1030.4	532
EOG093604R2	Complete	Unigene0118204	1288.7	769
EOG093604R7	Complete	Unigene0089998	397.2	333
EOG093604RL	Complete	Unigene0021786	699.3	649
EOG093604T4	Complete	Unigene0011495	1047.6	488
EOG093604TP	Complete	Unigene0000234	803.5	551
EOG093604U7	Complete	Unigene0065653	906.3	510
EOG093604V6	Complete	Unigene0030856	771.7	510
EOG093604W6	Complete	Unigene0086835	896.1	525
EOG093604WD	Complete	Unigene0020446	951.9	487
EOG093604WU	Complete	Unigene0060239	285.3	224
EOG093604X5	Complete	Unigene0106577	909.6	459
EOG093604XX	Complete	Unigene0079734	774	466
EOG093604YC	Complete	Unigene0109429	854.9	484
EOG093604YI	Complete	Unigene0109824	860.9	485
EOG093604YO	Complete	Unigene0044956	1018.2	545
EOG093604Z0	Complete	Unigene0059487	752.4	471
EOG093604ZI	Complete	Unigene0064438	756.4	479
EOG093604ZR	Complete	Unigene0051074	1183.2	624
EOG09360525	Complete	Unigene0031109	1086	491
EOG0936052S	Complete	Unigene0017440	522.4	332
EOG0936053F	Complete	Unigene0114966	918	537
EOG09360541	Complete	Unigene0069734	1049.9	611
EOG09360548	Complete	Unigene0073321	850.3	488
EOG0936054G	Complete	Unigene0114133	962.7	531
EOG09360557	Complete	Unigene0113102	1078.6	531
EOG0936055I	Complete	Unigene0024021	843.2	897
EOG0936055R	Complete	Unigene0027358	539.8	714
EOG0936056C	Complete	Unigene0021311	990.3	478
EOG0936056J	Complete	Unigene0119300	861.9	616
EOG0936057B	Complete	Unigene0078803	396.8	312
EOG09360595	Complete	Unigene0038249	932.6	657
EOG0936059L	Complete	Unigene0015901	882.6	523
EOG093605BU	Complete	Unigene0028525	726.6	446
EOG093605CQ	Complete	Unigene0031800	741.4	477
EOG093605DF	Complete	Unigene0103472	685.2	641
EOG093605DG	Complete	Unigene0021418	1051.8	525
EOG093605E8	Complete	Unigene0075101	840	435
EOG093605FL	Complete	Unigene0060134	298.9	296
EOG093605GO	Complete	Unigene0036691	960.6	624
EOG093605I3	Complete	Unigene0082003	842.9	473
EOG093605IQ	Complete	Unigene0049247	886.1	465
EOG093605J6	Complete	Unigene0055653	1023	489
EOG093605K4	Complete	Unigene0038702	548.2	449
EOG093605ME	Complete	Unigene0036051	949.6	527
EOG093605MM	Complete	Unigene0027553	403.3	451
EOG093605MS	Complete	Unigene0075135	711.1	483
EOG093605MY	Complete	Unigene0049280	1066	600
EOG093605NL	Complete	Unigene0078399	626.9	397
EOG093605OJ	Complete	Unigene0104312	683.6	431
EOG093605OT	Complete	Unigene0098336	979.2	510
EOG093605PH	Complete	Unigene0034356	481.8	377
EOG093605PR	Complete	Unigene0008659	449.5	508
EOG093605PS	Complete	Unigene0053653	953.6	522
EOG093605QW	Complete	Unigene0044842	867.1	439
EOG093605R5	Complete	Unigene0086153	733	406
EOG093605RH	Complete	Unigene0087982	917.8	581
EOG093605RL	Complete	Unigene0021706	926.7	440
EOG093605SE	Complete	Unigene0119071	276.1	381
EOG093605T0	Complete	Unigene0088572	975.7	507
EOG093605TB	Complete	Unigene0104915	771	503
EOG093605TG	Complete	Unigene0073033	665	484
EOG093605TV	Complete	Unigene0038606	658.2	412
EOG093605UA	Complete	Unigene0057957	832.9	497
EOG093605UB	Complete	Unigene0030853	742.5	480
EOG093605UZ	Complete	Unigene0054758	861.4	484
EOG093605VA	Complete	Unigene0111644	905.4	580
EOG093605VH	Complete	Unigene0082978	806.8	551
EOG093605XN	Complete	Unigene0108529	1002.9	483
EOG093605XW	Complete	Unigene0033867	498.9	343
EOG093605YJ	Complete	Unigene0077826	1037.1	562
EOG093605YX	Complete	Unigene0003101	757.8	438
EOG09360604	Complete	Unigene0085944	491.3	375
EOG09360607	Complete	Unigene0044995	913.9	494
EOG0936063C	Complete	Unigene0020939	897.6	536
EOG09360640	Complete	Unigene0096731	644.9	498
EOG0936066R	Complete	Unigene0061179	961	512
EOG0936066T	Complete	Unigene0005130	1122.9	594
EOG0936066Y	Complete	Unigene0081015	1057	481
EOG09360676	Complete	Unigene0054001	723.4	469
EOG09360677	Complete	Unigene0004942	585.6	430
EOG09360679	Complete	Unigene0008991	621.3	348
EOG0936067H	Complete	Unigene0046747	929.1	509
EOG0936068L	Complete	Unigene0062811	1001.7	495
EOG0936068S	Complete	Unigene0116544	654.3	448
EOG0936069Q	Complete	Unigene0004190	688.7	429
EOG0936069S	Complete	Unigene0062142	799	639
EOG0936069X	Complete	Unigene0084906	918.3	454
EOG093606A7	Complete	Unigene0013680	969.4	469
EOG093606C9	Complete	Unigene0039963	821.2	441
EOG093606CH	Complete	Unigene0073229	836.9	427
EOG093606CI	Complete	Unigene0005283	1014.3	490
EOG093606CK	Complete	Unigene0088775	580.6	465
EOG093606D1	Complete	Unigene0052612	1238.4	664
EOG093606G1	Complete	Unigene0013891	889.8	425
EOG093606G2	Complete	Unigene0070568	568	481
EOG093606K5	Complete	Unigene0088521	581.6	427
EOG093606KG	Complete	Unigene0009388	475.7	286
EOG093606KR	Complete	Unigene0042527	1019.2	575
EOG093606L8	Complete	Unigene0075453	474.6	386
EOG093606LZ	Complete	Unigene0098097	854.2	501
EOG093606MV	Complete	Unigene0033566	615.5	335
EOG093606MY	Complete	Unigene0002489	926.9	504
EOG093606NA	Complete	Unigene0019178	860.3	448
EOG093606ND	Complete	Unigene0032709	515.9	355
EOG093606NL	Complete	Unigene0022334	815.1	443
EOG093606O6	Complete	Unigene0046549	934.2	535
EOG093606O9	Complete	Unigene0047431	923.1	466
EOG093606OC	Complete	Unigene0009699	1708.6	914
EOG093606Q8	Complete	Unigene0006162	731.8	414
EOG093606QR	Complete	Unigene0114213	772.9	469
EOG093606RM	Complete	Unigene0038137	942.9	465
EOG093606RP	Complete	Unigene0060604	388.7	223
EOG093606S1	Complete	Unigene0105404	871.1	504
EOG093606ST	Complete	Unigene0009969	776.5	439
EOG093606SW	Complete	Unigene0093285	1141.4	616
EOG093606T7	Complete	Unigene0083361	928.3	520
EOG093606UT	Complete	Unigene0035750	773.8	406
EOG093606VV	Complete	Unigene0004496	894.7	431
EOG093606VY	Complete	Unigene0018764	714.2	393
EOG093606W4	Complete	Unigene0004394	620.2	502
EOG093606YS	Complete	Unigene0033165	796.2	438
EOG093606ZH	Complete	Unigene0070684	586.1	409
EOG093606ZK	Complete	Unigene0106587	728	450
EOG0936070D	Complete	Unigene0082338	514.2	255
EOG09360720	Complete	Unigene0072769	899.7	437
EOG09360725	Complete	Unigene0112618	484.4	386
EOG0936072X	Complete	Unigene0002155	784.2	386
EOG09360748	Complete	Unigene0107909	627.4	368
EOG0936075Y	Complete	Unigene0005419	698.4	337
EOG0936076E	Complete	Unigene0006485	663.4	475
EOG0936076T	Complete	Unigene0033175	964.6	490
EOG0936077B	Complete	Unigene0068793	699.4	407
EOG0936079H	Complete	Unigene0096173	1146.3	1020
EOG0936079P	Complete	Unigene0091287	604.8	557
EOG093607BZ	Complete	Unigene0085304	1028.5	537
EOG093607D0	Complete	Unigene0101593	942	483
EOG093607E0	Complete	Unigene0054666	1345.3	745
EOG093607E9	Complete	Unigene0044589	779.4	471
EOG093607EA	Complete	Unigene0036635	552.1	352
EOG093607EB	Complete	Unigene0084358	985.8	443
EOG093607EE	Complete	Unigene0053821	799.7	469
EOG093607FC	Complete	Unigene0085130	638.1	452
EOG093607FH	Complete	Unigene0070510	528.9	384
EOG093607FL	Complete	Unigene0047758	902.3	453
EOG093607GQ	Complete	Unigene0064058	909.7	583
EOG093607HU	Complete	Unigene0089845	920.8	446
EOG093607HY	Complete	Unigene0090954	550.7	403
EOG093607I5	Complete	Unigene0032826	780.9	449
EOG093607I7	Complete	Unigene0100499	926.5	484
EOG093607J8	Complete	Unigene0027220	781.6	397
EOG093607OL	Complete	Unigene0105449	830.1	418
EOG093607OO	Complete	Unigene0088706	832.5	468
EOG093607OT	Complete	Unigene0026791	914.4	537
EOG093607OZ	Complete	Unigene0035427	613.1	475
EOG093607PL	Complete	Unigene0040307	695.4	445
EOG093607PO	Complete	Unigene0077010	980.4	530
EOG093607RL	Complete	Unigene0114931	550.7	463
EOG093607RN	Complete	Unigene0009324	635.1	382
EOG093607TC	Complete	Unigene0075911	745.1	369
EOG093607TG	Complete	Unigene0049392	914.3	454
EOG093607U8	Complete	Unigene0077000	736.5	467
EOG093607UA	Complete	Unigene0041934	865.7	436
EOG093607UE	Complete	Unigene0043154	961.7	504
EOG093607WA	Complete	Unigene0047373	715.3	453
EOG093607WN	Complete	Unigene0082006	825.6	484
EOG093607XJ	Complete	Unigene0029325	746.3	464
EOG093607YA	Complete	Unigene0085033	695.8	381
EOG093607ZG	Complete	Unigene0087973	651	344
EOG093607ZP	Complete	Unigene0068658	854.7	444
EOG093607ZT	Complete	Unigene0062198	608.7	423
EOG09360803	Complete	Unigene0089593	659.4	388
EOG09360806	Complete	Unigene0020522	845.9	490
EOG0936081F	Complete	Unigene0016568	691	415
EOG09360829	Complete	Unigene0019637	659.9	430
EOG0936082I	Complete	Unigene0024884	671.4	365
EOG0936082J	Complete	Unigene0066557	608.3	409
EOG0936082K	Complete	Unigene0095416	837.1	444
EOG0936082Y	Complete	Unigene0010929	800.9	429
EOG0936083O	Complete	Unigene0073514	740.4	373
EOG0936084P	Complete	Unigene0031515	655.4	385
EOG0936084R	Complete	Unigene0038910	870.1	529
EOG0936086V	Complete	Unigene0079246	822.2	402
EOG0936086W	Complete	Unigene0119141	975.1	554
EOG09360877	Complete	Unigene0068079	471	286
EOG0936087S	Complete	Unigene0102120	629.2	395
EOG0936088P	Complete	Unigene0087800	895.1	443
EOG093608A7	Complete	Unigene0103548	698.8	441
EOG093608AK	Complete	Unigene0091992	682.6	451
EOG093608AS	Complete	Unigene0006266	677.1	436
EOG093608AU	Complete	Unigene0079551	920.3	545
EOG093608AX	Complete	Unigene0077325	746.3	409
EOG093608CS	Complete	Unigene0103816	695.8	367
EOG093608GA	Complete	Unigene0100523	790.7	422
EOG093608GF	Complete	Unigene0066704	693.8	374
EOG093608GT	Complete	Unigene0079845	451	269
EOG093608I9	Complete	Unigene0083880	894.5	461
EOG093608IL	Complete	Unigene0012289	782.5	411
EOG093608JW	Complete	Unigene0049533	869.7	398
EOG093608KQ	Complete	Unigene0001194	696.7	429
EOG093608LD	Complete	Unigene0017330	840.8	458
EOG093608NO	Complete	Unigene0050091	909.5	428
EOG093608OZ	Complete	Unigene0118917	719.7	333
EOG093608PC	Complete	Unigene0034285	611.9	397
EOG093608PU	Complete	Unigene0046375	589.7	399
EOG093608R5	Complete	Unigene0071789	682.6	367
EOG093608SZ	Complete	Unigene0000056	618.6	448
EOG093608V7	Complete	Unigene0082040	473.9	405
EOG093608VJ	Complete	Unigene0072004	562.7	474
EOG093608WC	Complete	Unigene0035622	459	262
EOG093608XE	Complete	Unigene0012490	830.1	447
EOG093608XY	Complete	Unigene0035010	701.3	387
EOG093608ZW	Complete	Unigene0027166	751.1	367
EOG0936090G	Complete	Unigene0059098	558.1	313
EOG09360916	Complete	Unigene0005185	613	362
EOG0936091G	Complete	Unigene0098403	783.8	391
EOG0936091T	Complete	Unigene0004729	930.7	530
EOG0936096A	Complete	Unigene0059978	429.9	274
EOG0936096C	Complete	Unigene0048545	665.7	437
EOG0936097H	Complete	Unigene0004252	652.1	379
EOG0936098C	Complete	Unigene0005412	738	438
EOG0936098U	Complete	Unigene0081618	1063.8	854
EOG093609BK	Complete	Unigene0013955	739.7	496
EOG093609D4	Complete	Unigene0118958	733.9	385
EOG093609GK	Complete	Unigene0023554	438.6	233
EOG093609HF	Complete	Unigene0110533	628.9	528
EOG093609HT	Complete	Unigene0000709	912.9	559
EOG093609I6	Complete	Unigene0053330	817.8	443
EOG093609JA	Complete	Unigene0118946	655.7	424
EOG093609KC	Complete	Unigene0015286	647.2	377
EOG093609LK	Complete	Unigene0000920	259.1	560
EOG093609MH	Complete	Unigene0015187	837.2	447
EOG093609NR	Complete	Unigene0017131	612.6	416
EOG093609NZ	Complete	Unigene0004032	674.7	366
EOG093609O4	Complete	Unigene0018228	805.5	434
EOG093609PH	Complete	Unigene0001119	333.2	256
EOG093609PI	Complete	Unigene0013118	542.1	627
EOG093609Q8	Complete	Unigene0047136	540.5	295
EOG093609QX	Complete	Unigene0085910	830	413
EOG093609R4	Complete	Unigene0071512	959.8	498
EOG093609SU	Complete	Unigene0103939	687.6	404
EOG093609TH	Complete	Unigene0098855	575.3	368
EOG093609UI	Complete	Unigene0005238	753	434
EOG093609UJ	Complete	Unigene0016912	551.7	385
EOG093609VP	Complete	Unigene0013213	930.2	430
EOG093609VT	Complete	Unigene0031495	583.5	372
EOG093609VZ	Complete	Unigene0027193	457.9	366
EOG093609WJ	Complete	Unigene0038667	732.7	367
EOG093609X6	Complete	Unigene0067531	985.9	487
EOG093609XY	Complete	Unigene0079500	675.1	439
EOG093609YH	Complete	Unigene0032739	410.3	223
EOG093609YQ	Complete	Unigene0072184	243	314
EOG093609ZU	Complete	Unigene0093779	854	413
EOG09360A0R	Complete	Unigene0006493	375	245
EOG09360A16	Complete	Unigene0068685	750.7	384
EOG09360A2C	Complete	Unigene0012805	847.6	404
EOG09360A2I	Complete	Unigene0092995	720.2	396
EOG09360A5W	Complete	Unigene0066328	646.2	357
EOG09360A63	Complete	Unigene0024686	704.7	438
EOG09360A69	Complete	Unigene0096394	833.9	439
EOG09360A7J	Complete	Unigene0118962	687.2	383
EOG09360A7L	Complete	Unigene0081412	639.5	373
EOG09360A7W	Complete	Unigene0119306	715.8	389
EOG09360A7X	Complete	Unigene0072867	691.9	337
EOG09360A8D	Complete	Unigene0048807	710.9	361
EOG09360A8J	Complete	Unigene0106405	737.1	448
EOG09360AA1	Complete	Unigene0012681	674.9	362
EOG09360AAI	Complete	Unigene0020471	297.2	294
EOG09360AC9	Complete	Unigene0046534	595.4	435
EOG09360ADB	Complete	Unigene0083136	748.6	492
EOG09360AE6	Complete	Unigene0003337	664.8	365
EOG09360AEU	Complete	Unigene0073015	525.8	284
EOG09360AH1	Complete	Unigene0105734	681.7	358
EOG09360AI2	Complete	Unigene0043465	625	332
EOG09360AKC	Complete	Unigene0055051	504.3	285
EOG09360AKZ	Complete	Unigene0077431	770.7	408
EOG09360ALA	Complete	Unigene0004003	786.3	361
EOG09360ALT	Complete	Unigene0035007	892.4	415
EOG09360AMJ	Complete	Unigene0040406	745.2	395
EOG09360AN8	Complete	Unigene0074071	553.9	327
EOG09360ANA	Complete	Unigene0044373	538.7	336
EOG09360AQ0	Complete	Unigene0029140	368	200
EOG09360AQO	Complete	Unigene0011484	520	313
EOG09360ARD	Complete	Unigene0081054	581.6	343
EOG09360ARK	Complete	Unigene0000353	432.7	348
EOG09360ASH	Complete	Unigene0070324	545.5	299
EOG09360AWB	Complete	Unigene0036613	815.9	407
EOG09360AWI	Complete	Unigene0118088	425.2	338
EOG09360AWP	Complete	Unigene0113739	396.8	228
EOG09360AWY	Complete	Unigene0008770	625.7	320
EOG09360AX2	Complete	Unigene0114752	642.7	387
EOG09360AXR	Complete	Unigene0014464	289.9	178
EOG09360AYE	Complete	Unigene0066510	517.5	403
EOG09360B27	Complete	Unigene0086362	686.5	394
EOG09360B3J	Complete	Unigene0032856	725.8	359
EOG09360B3R	Complete	Unigene0078705	510	330
EOG09360B41	Complete	Unigene0009317	464.4	316
EOG09360B4E	Complete	Unigene0095902	267.3	329
EOG09360B4L	Complete	Unigene0032714	680.4	374
EOG09360B4S	Complete	Unigene0018785	475.2	301
EOG09360B4Z	Complete	Unigene0049997	591.1	350
EOG09360B5K	Complete	Unigene0002528	446.8	342
EOG09360B5S	Complete	Unigene0038102	477.9	291
EOG09360B6P	Complete	Unigene0020022	855.1	564
EOG09360B71	Complete	Unigene0012239	514.9	273
EOG09360B8J	Complete	Unigene0080633	560.2	382
EOG09360B9U	Complete	Unigene0026058	739.8	394
EOG09360BA6	Complete	Unigene0099666	784.6	368
EOG09360BAH	Complete	Unigene0000889	648.2	412
EOG09360BAZ	Complete	Unigene0049559	567.9	404
EOG09360BEF	Complete	Unigene0104803	577.3	324
EOG09360BEL	Complete	Unigene0027601	729.9	345
EOG09360BEM	Complete	Unigene0008519	756	376
EOG09360BFF	Complete	Unigene0055473	758.1	398
EOG09360BG3	Complete	Unigene0069498	728.8	453
EOG09360BGE	Complete	Unigene0080280	551.2	335
EOG09360BGG	Complete	Unigene0043810	512.4	297
EOG09360BGW	Complete	Unigene0016156	647.8	365
EOG09360BI5	Complete	Unigene0007403	335.8	207
EOG09360BIG	Complete	Unigene0087018	612.1	350
EOG09360BJ2	Complete	Unigene0098025	563.5	336
EOG09360BKS	Complete	Unigene0103605	530.5	310
EOG09360BLH	Complete	Unigene0119295	459	256
EOG09360BM8	Complete	Unigene0059039	628.7	368
EOG09360BN6	Complete	Unigene0068827	769.2	395
EOG09360BOH	Complete	Unigene0110924	668.2	345
EOG09360BPW	Complete	Unigene0102431	483.8	267
EOG09360BQM	Complete	Unigene0066759	495.3	295
EOG09360BQU	Complete	Unigene0023881	675.2	413
EOG09360BRK	Complete	Unigene0015092	687.5	354
EOG09360BRS	Complete	Unigene0095575	280	377
EOG09360BSY	Complete	Unigene0066999	644.5	331
EOG09360BT4	Complete	Unigene0011107	727.2	407
EOG09360BTH	Complete	Unigene0033336	629.7	365
EOG09360BVG	Complete	Unigene0110337	690.7	380
EOG09360BWZ	Complete	Unigene0082966	577.4	395
EOG09360BY2	Complete	Unigene0013070	473.1	293
EOG09360BYN	Complete	Unigene0000743	311.3	280
EOG09360BYY	Complete	Unigene0042938	446	271
EOG09360BZ0	Complete	Unigene0038716	664.5	330
EOG09360C0Z	Complete	Unigene0016500	720.7	464
EOG09360C3E	Complete	Unigene0098504	566.4	310
EOG09360C3K	Complete	Unigene0042692	628.5	367
EOG09360C5R	Complete	Unigene0074107	695.6	384
EOG09360C61	Complete	Unigene0079965	368.2	262
EOG09360C6T	Complete	Unigene0024040	635.5	714
EOG09360C7E	Complete	Unigene0097566	639.9	305
EOG09360C7N	Complete	Unigene0116180	577.6	310
EOG09360C8Y	Complete	Unigene0040298	593.1	336
EOG09360CCO	Complete	Unigene0020525	714.1	366
EOG09360CCQ	Complete	Unigene0012127	621.4	334
EOG09360CDH	Complete	Unigene0054302	476.9	307
EOG09360CEB	Complete	Unigene0005226	498.9	290
EOG09360CEF	Complete	Unigene0056245	416.4	311
EOG09360CG1	Complete	Unigene0096973	119.1	327
EOG09360CG3	Complete	Unigene0060550	555.7	296
EOG09360CGS	Complete	Unigene0002921	679.6	342
EOG09360CH3	Complete	Unigene0110637	474.8	337
EOG09360CHA	Complete	Unigene0018731	450.9	269
EOG09360CI2	Complete	Unigene0033517	641.2	354
EOG09360CK0	Complete	Unigene0081526	549.8	287
EOG09360CMF	Complete	Unigene0033586	431.4	304
EOG09360CMV	Complete	Unigene0107036	622.3	298
EOG09360CNG	Complete	Unigene0082244	552.2	402
EOG09360CP3	Complete	Unigene0062648	721.6	437
EOG09360CPN	Complete	Unigene0109657	577.6	296
EOG09360CRR	Complete	Unigene0079823	433.2	323
EOG09360CTZ	Complete	Unigene0090935	540.8	428
EOG09360CVE	Complete	Unigene0010816	355.2	299
EOG09360CVM	Complete	Unigene0036062	568.9	364
EOG09360CW3	Complete	Unigene0087940	538.3	329
EOG09360CWE	Complete	Unigene0009166	372.1	253
EOG09360CXD	Complete	Unigene0075754	468.5	302
EOG09360CXH	Complete	Unigene0054371	567.4	298
EOG09360CXL	Complete	Unigene0119481	633.2	334
EOG09360CYM	Complete	Unigene0057416	599.9	395
EOG09360D01	Complete	Unigene0032767	555.7	319
EOG09360D08	Complete	Unigene0014284	524.9	287
EOG09360D0R	Complete	Unigene0088737	785.5	448
EOG09360D2F	Complete	Unigene0001773	495	279
EOG09360D2X	Complete	Unigene0056750	450.4	314
EOG09360D36	Complete	Unigene0068875	610	296
EOG09360D3T	Complete	Unigene0027834	527.2	473
EOG09360D4T	Complete	Unigene0022594	594.3	309
EOG09360D4X	Complete	Unigene0059671	655.7	337
EOG09360D63	Complete	Unigene0064067	523.7	346
EOG09360D64	Complete	Unigene0063184	582.7	384
EOG09360D6K	Complete	Unigene0105631	537.6	329
EOG09360D7K	Complete	Unigene0011780	588.4	370
EOG09360D8B	Complete	Unigene0023025	620.7	295
EOG09360D8C	Complete	Unigene0065707	407.1	355
EOG09360D9L	Complete	Unigene0027822	437.1	290
EOG09360DBC	Complete	Unigene0042454	379	205
EOG09360DBZ	Complete	Unigene0051870	525.6	320
EOG09360DCC	Complete	Unigene0057621	582	297
EOG09360DCI	Complete	Unigene0050429	446	224
EOG09360DCR	Complete	Unigene0100797	496.5	297
EOG09360DD0	Complete	Unigene0082436	519.1	323
EOG09360DDG	Complete	Unigene0103554	530.7	289
EOG09360DE6	Complete	Unigene0012781	661	321
EOG09360DFK	Complete	Unigene0005800	662.1	383
EOG09360DFS	Complete	Unigene0057790	709	318
EOG09360DFZ	Complete	Unigene0035307	649.1	318
EOG09360DG2	Complete	Unigene0100164	592.7	321
EOG09360DHF	Complete	Unigene0018683	585.7	324
EOG09360DI3	Complete	Unigene0087740	542.3	310
EOG09360DII	Complete	Unigene0058516	393.7	395
EOG09360DJL	Complete	Unigene0007392	526.3	298
EOG09360DJM	Complete	Unigene0117556	452.3	308
EOG09360DJS	Complete	Unigene0055785	439.7	298
EOG09360DKW	Complete	Unigene0037147	636.4	343
EOG09360DLF	Complete	Unigene0032710	561.7	316
EOG09360DM6	Complete	Unigene0068922	552.1	275
EOG09360DMR	Complete	Unigene0084959	481.4	289
EOG09360DNG	Complete	Unigene0107616	551.5	274
EOG09360DP5	Complete	Unigene0091606	552.1	345
EOG09360DR9	Complete	Unigene0073963	523.1	312
EOG09360DRR	Complete	Unigene0107238	540.2	288
EOG09360DTF	Complete	Unigene0039230	739.8	485
EOG09360DUR	Complete	Unigene0051051	508.5	297
EOG09360DV4	Complete	Unigene0002520	554.6	319
EOG09360DV6	Complete	Unigene0073606	447.4	286
EOG09360DV8	Complete	Unigene0094201	643.7	409
EOG09360DV9	Complete	Unigene0049426	325.7	381
EOG09360DVB	Complete	Unigene0065105	614.6	347
EOG09360DVY	Complete	Unigene0069664	597	291
EOG09360DWB	Complete	Unigene0022947	588.9	290
EOG09360DWT	Complete	Unigene0014580	671.2	343
EOG09360DX3	Complete	Unigene0022437	696.5	329
EOG09360DZZ	Complete	Unigene0085398	686.2	308
EOG09360E12	Complete	Unigene0033932	198.5	255
EOG09360E3A	Complete	Unigene0001182	394.3	306
EOG09360E4D	Complete	Unigene0097501	549	279
EOG09360E5A	Complete	Unigene0031752	478.8	274
EOG09360E9S	Complete	Unigene0053697	242.4	154
EOG09360EB9	Complete	Unigene0080535	442.2	300
EOG09360EBH	Complete	Unigene0098246	583.1	285
EOG09360EE5	Complete	Unigene0052280	459.2	322
EOG09360EEW	Complete	Unigene0056692	717.3	331
EOG09360EFD	Complete	Unigene0118994	578.9	294
EOG09360EFH	Complete	Unigene0000730	561.7	337
EOG09360EG7	Complete	Unigene0089504	441	332
EOG09360EIH	Complete	Unigene0092567	515.4	278
EOG09360EKU	Complete	Unigene0013554	454.5	291
EOG09360EM9	Complete	Unigene0096747	538.3	285
EOG09360EMI	Complete	Unigene0093587	468.9	301
EOG09360EMJ	Complete	Unigene0098233	386.6	241
EOG09360ESZ	Complete	Unigene0048536	656.1	368
EOG09360ETX	Complete	Unigene0100363	585.1	304
EOG09360EUJ	Complete	Unigene0113882	562.3	276
EOG09360EUN	Complete	Unigene0113429	438.8	332
EOG09360EV2	Complete	Unigene0107450	676.1	388
EOG09360EW1	Complete	Unigene0052872	315.7	233
EOG09360EWV	Complete	Unigene0056496	647.7	364
EOG09360EX7	Complete	Unigene0084784	534.5	254
EOG09360EYE	Complete	Unigene0033528	499.3	263
EOG09360EYO	Complete	Unigene0016541	565.3	275
EOG09360F0Y	Complete	Unigene0007529	571.1	273
EOG09360F53	Complete	Unigene0080369	610.7	358
EOG09360F56	Complete	Unigene0109190	420.8	235
EOG09360F71	Complete	Unigene0069499	460.3	238
EOG09360F83	Complete	Unigene0104811	552	332
EOG09360F8D	Complete	Unigene0003493	329.2	233
EOG09360F8I	Complete	Unigene0047601	523.8	277
EOG09360F8Q	Complete	Unigene0068104	578.2	302
EOG09360FB1	Complete	Unigene0013989	556.6	348
EOG09360FB7	Complete	Unigene0007054	583	299
EOG09360FCX	Complete	Unigene0117438	486.7	276
EOG09360FDV	Complete	Unigene0049321	454.7	283
EOG09360FE1	Complete	Unigene0013722	489.5	257
EOG09360FIH	Complete	Unigene0111929	714.5	349
EOG09360FIO	Complete	Unigene0109861	676	315
EOG09360FJP	Complete	Unigene0065699	681.5	414
EOG09360FJQ	Complete	Unigene0078055	626.1	296
EOG09360FJY	Complete	Unigene0034918	528.5	274
EOG09360FLC	Complete	Unigene0096887	523.6	280
EOG09360FM4	Complete	Unigene0119086	457.8	365
EOG09360FN1	Complete	Unigene0023749	533.9	278
EOG09360FOF	Complete	Unigene0028007	290.4	606
EOG09360FQU	Complete	Unigene0109147	538	346
EOG09360FR1	Complete	Unigene0042087	373	205
EOG09360FRJ	Complete	Unigene0087786	426.3	231
EOG09360FU3	Complete	Unigene0012084	462	284
EOG09360FUF	Complete	Unigene0006598	421.2	301
EOG09360FUV	Complete	Unigene0085991	459.8	256
EOG09360FVP	Complete	Unigene0037980	505.1	272
EOG09360FWB	Complete	Unigene0044168	436.5	268
EOG09360FWE	Complete	Unigene0083811	557.7	278
EOG09360G0D	Complete	Unigene0109625	583.8	276
EOG09360G0X	Complete	Unigene0045421	341.4	263
EOG09360G1W	Complete	Unigene0013390	522.2	263
EOG09360G2E	Complete	Unigene0098291	465.5	261
EOG09360G30	Complete	Unigene0007746	595.9	294
EOG09360G3S	Complete	Unigene0015451	283.9	175
EOG09360G42	Complete	Unigene0052277	529.6	268
EOG09360G43	Complete	Unigene0009138	435.2	240
EOG09360G4Y	Complete	Unigene0001539	517.5	290
EOG09360G5B	Complete	Unigene0059248	577.4	278
EOG09360G5I	Complete	Unigene0003852	399.1	263
EOG09360G65	Complete	Unigene0087032	629.4	367
EOG09360G6G	Complete	Unigene0052557	501.3	298
EOG09360G99	Complete	Unigene0099195	469.1	241
EOG09360GA9	Complete	Unigene0102192	441.5	283
EOG09360GBZ	Complete	Unigene0032434	438.6	260
EOG09360GC2	Complete	Unigene0012190	535.1	299
EOG09360GCH	Complete	Unigene0003292	541.7	259
EOG09360GEM	Complete	Unigene0104748	499.6	266
EOG09360GF5	Complete	Unigene0084736	432.3	273
EOG09360GFD	Complete	Unigene0086915	490.5	275
EOG09360GFV	Complete	Unigene0054804	486.4	283
EOG09360GHT	Complete	Unigene0010035	289.4	147
EOG09360GK5	Complete	Unigene0056164	520.3	275
EOG09360GKN	Complete	Unigene0009273	278.1	234
EOG09360GMF	Complete	Unigene0071832	379.6	223
EOG09360GMU	Complete	Unigene0000823	396.2	298
EOG09360GN9	Complete	Unigene0045942	458.9	242
EOG09360GOA	Complete	Unigene0071466	488.3	296
EOG09360GOP	Complete	Unigene0057254	532.6	347
EOG09360GQJ	Complete	Unigene0030622	386.3	303
EOG09360GQN	Complete	Unigene0020002	330.9	200
EOG09360GQQ	Complete	Unigene0041291	404.9	267
EOG09360GS5	Complete	Unigene0028342	280.7	253
EOG09360GTG	Complete	Unigene0057461	580.3	282
EOG09360GU0	Complete	Unigene0026374	516.7	314
EOG09360GUZ	Complete	Unigene0048870	360.3	219
EOG09360GVP	Complete	Unigene0109496	399.2	201
EOG09360GVY	Complete	Unigene0072161	559.9	297
EOG09360GXC	Complete	Unigene0039147	454.4	247
EOG09360GXJ	Complete	Unigene0061961	410	248
EOG09360GXL	Complete	Unigene0077121	548.5	298
EOG09360GXV	Complete	Unigene0000912	570.7	295
EOG09360GYO	Complete	Unigene0007562	546.4	255
EOG09360GZ2	Complete	Unigene0103862	597.3	297
EOG09360GZB	Complete	Unigene0103634	537	286
EOG09360GZJ	Complete	Unigene0031626	425.6	192
EOG09360H49	Complete	Unigene0102923	423.8	217
EOG09360H4K	Complete	Unigene0062305	395.4	250
EOG09360H4M	Complete	Unigene0108357	158.3	191
EOG09360H4R	Complete	Unigene0046104	480.3	242
EOG09360H66	Complete	Unigene0033502	362.9	231
EOG09360H9R	Complete	Unigene0043923	390	240
EOG09360HAG	Complete	Unigene0071262	493.8	273
EOG09360HBC	Complete	Unigene0082228	290.2	254
EOG09360HCK	Complete	Unigene0012864	533.8	271
EOG09360HD9	Complete	Unigene0044714	413.9	214
EOG09360HE3	Complete	Unigene0055691	390.9	198
EOG09360HGB	Complete	Unigene0015663	443.4	289
EOG09360HGT	Complete	Unigene0036429	481.3	266
EOG09360HGV	Complete	Unigene0013184	455.5	271
EOG09360HIJ	Complete	Unigene0007305	502.8	283
EOG09360HK0	Complete	Unigene0098965	594.1	319
EOG09360HKF	Complete	Unigene0102530	559.8	285
EOG09360HKW	Complete	Unigene0107558	401.4	281
EOG09360HLN	Complete	Unigene0035220	458.2	302
EOG09360HMJ	Complete	Unigene0087218	456.5	235
EOG09360HN7	Complete	Unigene0064262	431.9	241
EOG09360HOF	Complete	Unigene0044849	477	273
EOG09360HOV	Complete	Unigene0030261	444.9	241
EOG09360HPN	Complete	Unigene0110103	458.9	247
EOG09360HPQ	Complete	Unigene0047671	517.9	258
EOG09360HQF	Complete	Unigene0060905	410.1	243
EOG09360HQO	Complete	Unigene0020705	581.8	368
EOG09360HQQ	Complete	Unigene0078555	276.7	183
EOG09360HR3	Complete	Unigene0032295	488.8	262
EOG09360HRI	Complete	Unigene0098832	575.7	275
EOG09360HSL	Complete	Unigene0002729	510.1	281
EOG09360HTY	Complete	Unigene0021438	256	151
EOG09360HX1	Complete	Unigene0052072	185.5	236
EOG09360HZF	Complete	Unigene0009091	448.5	239
EOG09360I07	Complete	Unigene0002237	451.3	227
EOG09360I0L	Complete	Unigene0068379	505.5	360
EOG09360I0P	Complete	Unigene0023290	463.1	274
EOG09360I13	Complete	Unigene0000357	406.1	241
EOG09360I30	Complete	Unigene0032423	452.1	223
EOG09360I4I	Complete	Unigene0060670	223.1	188
EOG09360I4M	Complete	Unigene0016017	322.5	235
EOG09360I5A	Complete	Unigene0101369	451.5	280
EOG09360I5Z	Complete	Unigene0088743	528.3	293
EOG09360IAQ	Complete	Unigene0035139	514.2	259
EOG09360IBH	Complete	Unigene0031075	397.4	206
EOG09360IC1	Complete	Unigene0059151	523.1	348
EOG09360ICO	Complete	Unigene0007358	358.6	212
EOG09360ID9	Complete	Unigene0088763	186.7	200
EOG09360IE8	Complete	Unigene0074020	396	208
EOG09360IEI	Complete	Unigene0045732	460.7	258
EOG09360IFT	Complete	Unigene0066971	264	190
EOG09360IGG	Complete	Unigene0015261	384	228
EOG09360IJG	Complete	Unigene0065664	419.9	219
EOG09360ILO	Complete	Unigene0086481	421	236
EOG09360IML	Complete	Unigene0103882	344.2	245
EOG09360ING	Complete	Unigene0003522	658	343
EOG09360INV	Complete	Unigene0068584	96.5	108
EOG09360IP2	Complete	Unigene0071747	304.4	185
EOG09360IPD	Complete	Unigene0091309	516.5	302
EOG09360IPZ	Complete	Unigene0016206	417.3	281
EOG09360IQC	Complete	Unigene0016013	432.9	238
EOG09360IRW	Complete	Unigene0013789	898.1	448
EOG09360IS4	Complete	Unigene0001799	388.4	214
EOG09360ISB	Complete	Unigene0063785	438.8	240
EOG09360ISN	Complete	Unigene0098226	269.4	177
EOG09360IT9	Complete	Unigene0036983	305.5	176
EOG09360IUA	Complete	Unigene0119752	397.8	221
EOG09360IUB	Complete	Unigene0028268	385.5	194
EOG09360IV8	Complete	Unigene0113592	403.4	209
EOG09360IW8	Complete	Unigene0117599	369.1	307
EOG09360IWC	Complete	Unigene0081516	308.1	163
EOG09360IZ9	Complete	Unigene0084835	399.8	208
EOG09360IZH	Complete	Unigene0017546	471.6	255
EOG09360J1D	Complete	Unigene0082888	429.1	233
EOG09360J2V	Complete	Unigene0101042	571.5	321
EOG09360J39	Complete	Unigene0066500	379.1	270
EOG09360J3N	Complete	Unigene0079320	315.9	188
EOG09360J46	Complete	Unigene0050003	599.7	312
EOG09360J5A	Complete	Unigene0036747	336.8	185
EOG09360J79	Complete	Unigene0080255	304.4	192
EOG09360J7M	Complete	Unigene0063861	320.3	220
EOG09360J7T	Complete	Unigene0089718	310.7	194
EOG09360J9G	Complete	Unigene0074784	284.5	367
EOG09360JAG	Complete	Unigene0041984	208.4	206
EOG09360JE0	Complete	Unigene0038406	390.6	214
EOG09360JFE	Complete	Unigene0089524	490.1	250
EOG09360JFI	Complete	Unigene0098603	356.1	215
EOG09360JI8	Complete	Unigene0109379	540.2	249
EOG09360JIY	Complete	Unigene0009411	390	216
EOG09360JL5	Complete	Unigene0030061	402.6	336
EOG09360JLO	Complete	Unigene0023487	220.9	163
EOG09360JLQ	Complete	Unigene0110255	532.3	309
EOG09360JO0	Complete	Unigene0016135	498.5	321
EOG09360JO1	Complete	Unigene0004076	227.6	204
EOG09360JOE	Complete	Unigene0023211	400.2	233
EOG09360JRA	Complete	Unigene0050868	405	205
EOG09360JSH	Complete	Unigene0036484	718.3	365
EOG09360JU9	Complete	Unigene0090469	447.7	220
EOG09360JVS	Complete	Unigene0119473	392.5	188
EOG09360JVX	Complete	Unigene0093010	346.9	220
EOG09360JWQ	Complete	Unigene0043551	447.5	222
EOG09360JWS	Complete	Unigene0079658	415.6	236
EOG09360JWT	Complete	Unigene0052815	353.5	195
EOG09360JWZ	Complete	Unigene0042512	379.1	190
EOG09360K0E	Complete	Unigene0048644	433.5	253
EOG09360K1H	Complete	Unigene0044532	277.8	161
EOG09360K1I	Complete	Unigene0013426	415.6	281
EOG09360K2H	Complete	Unigene0025703	392.9	200
EOG09360K2J	Complete	Unigene0047650	364	213
EOG09360K2Q	Complete	Unigene0051030	528.5	310
EOG09360K47	Complete	Unigene0043682	495.1	270
EOG09360K5Y	Complete	Unigene0069893	466.1	265
EOG09360K6Z	Complete	Unigene0020758	396.3	195
EOG09360K7R	Complete	Unigene0034089	369.5	214
EOG09360K87	Complete	Unigene0100695	211.6	159
EOG09360K8B	Complete	Unigene0001889	405.2	208
EOG09360K8L	Complete	Unigene0028014	373.3	175
EOG09360K9G	Complete	Unigene0100355	320.3	212
EOG09360KAB	Complete	Unigene0007755	341.2	205
EOG09360KB8	Complete	Unigene0022806	384.9	224
EOG09360KCW	Complete	Unigene0101504	385.8	259
EOG09360KEM	Complete	Unigene0031835	240.8	197
EOG09360KES	Complete	Unigene0048763	379.1	212
EOG09360KFU	Complete	Unigene0019904	343	275
EOG09360KG8	Complete	Unigene0073272	429.2	244
EOG09360KGN	Complete	Unigene0076054	530.3	257
EOG09360KH1	Complete	Unigene0050291	300.5	207
EOG09360KHE	Complete	Unigene0079133	456	236
EOG09360KJA	Complete	Unigene0078426	403.2	193
EOG09360KKY	Complete	Unigene0070928	336	200
EOG09360KLG	Complete	Unigene0036215	343.4	208
EOG09360KLO	Complete	Unigene0062287	396.2	213
EOG09360KMC	Complete	Unigene0074437	466.5	241
EOG09360KOT	Complete	Unigene0095630	364.7	193
EOG09360KOY	Complete	Unigene0068920	331.5	241
EOG09360KQ2	Complete	Unigene0023594	294.1	196
EOG09360KRQ	Complete	Unigene0040625	380.1	230
EOG09360KTE	Complete	Unigene0002488	374.2	208
EOG09360KUC	Complete	Unigene0063441	298	239
EOG09360KV4	Complete	Unigene0072321	186.5	118
EOG09360KVM	Complete	Unigene0105058	199.3	240
EOG09360KZ4	Complete	Unigene0102304	315.5	201
EOG09360KZ9	Complete	Unigene0039109	393.6	188
EOG09360L09	Complete	Unigene0118525	325.8	185
EOG09360L1R	Complete	Unigene0093216	360.4	227
EOG09360L3B	Complete	Unigene0112236	393.9	219
EOG09360L3E	Complete	Unigene0063589	198.1	112
EOG09360L3V	Complete	Unigene0052679	200.1	134
EOG09360L5N	Complete	Unigene0117320	336	230
EOG09360L5O	Complete	Unigene0021849	425.1	316
EOG09360L6F	Complete	Unigene0086533	438.3	234
EOG09360L6S	Complete	Unigene0114310	363.9	210
EOG09360L7I	Complete	Unigene0053442	327.2	215
EOG09360L9K	Complete	Unigene0086106	407	214
EOG09360LA3	Complete	Unigene0109642	402.5	238
EOG09360LAA	Complete	Unigene0064031	218.6	211
EOG09360LDJ	Complete	Unigene0007078	309.5	196
EOG09360LE4	Complete	Unigene0025504	291.4	165
EOG09360LF7	Complete	Unigene0034400	258.4	164
EOG09360LFN	Complete	Unigene0103064	392.2	228
EOG09360LFY	Complete	Unigene0092779	278.6	144
EOG09360LG0	Complete	Unigene0044102	435	210
EOG09360LG2	Complete	Unigene0002559	222.3	144
EOG09360LG4	Complete	Unigene0008364	322.3	232
EOG09360LHO	Complete	Unigene0078389	341	187
EOG09360LHZ	Complete	Unigene0065606	278.2	174
EOG09360LIN	Complete	Unigene0068152	372.9	213
EOG09360LJ0	Complete	Unigene0021511	325.5	166
EOG09360LJZ	Complete	Unigene0037649	357.9	190
EOG09360LK3	Complete	Unigene0080767	290.4	199
EOG09360LK7	Complete	Unigene0038789	312.9	174
EOG09360LL8	Complete	Unigene0115124	417.8	212
EOG09360LLC	Complete	Unigene0049322	301.1	182
EOG09360LN2	Complete	Unigene0026209	356.1	203
EOG09360LO8	Complete	Unigene0103087	219	229
EOG09360LPP	Complete	Unigene0084570	364.6	201
EOG09360LPQ	Complete	Unigene0002161	276.1	151
EOG09360LU3	Complete	Unigene0039257	271.5	141
EOG09360LUG	Complete	Unigene0022855	112.9	105
EOG09360LVI	Complete	Unigene0026607	303.7	255
EOG09360LVN	Complete	Unigene0115847	205.8	138
EOG09360LWY	Complete	Unigene0023857	278.4	149
EOG09360LX9	Complete	Unigene0103727	168.9	154
EOG09360M1I	Complete	Unigene0090755	395.7	204
EOG09360M1L	Complete	Unigene0023050	327.5	275
EOG09360M2U	Complete	Unigene0007889	337.4	186
EOG09360M37	Complete	Unigene0012039	336.7	161
EOG09360M3L	Complete	Unigene0049621	225.7	161
EOG09360M5K	Complete	Unigene0000683	391.4	242
EOG09360MCO	Complete	Unigene0076205	233.3	169
EOG09360MCR	Complete	Unigene0062497	220.3	171
EOG09360MDQ	Complete	Unigene0075864	434.3	230
EOG09360MDX	Complete	Unigene0033692	587	337
EOG09360MF2	Complete	Unigene0078900	318.1	190
EOG09360MF6	Complete	Unigene0059078	336.9	194
EOG09360MGG	Complete	Unigene0089255	350.6	201
EOG09360MIR	Complete	Unigene0022185	335.6	195
EOG09360MJR	Complete	Unigene0074400	259.7	178
EOG09360MKH	Complete	Unigene0043206	350.2	180
EOG09360MNW	Complete	Unigene0024680	301.3	172
EOG09360MO9	Complete	Unigene0109959	311.9	173
EOG09360MQ0	Complete	Unigene0095664	264.2	174
EOG09360MQN	Complete	Unigene0087650	326.7	173
EOG09360MRP	Complete	Unigene0021033	298.8	172
EOG09360MUD	Complete	Unigene0075796	266	183
EOG09360MWT	Complete	Unigene0044267	248.2	208
EOG09360MZ8	Complete	Unigene0031032	247.9	135
EOG09360N0I	Complete	Unigene0078742	245.2	135
EOG09360N2Y	Complete	Unigene0005606	336.5	214
EOG09360N4L	Complete	Unigene0018589	376.4	203
EOG09360N69	Complete	Unigene0075062	303	142
EOG09360N7D	Complete	Unigene0075682	243.4	171
EOG09360N7F	Complete	Unigene0099499	368.9	205
EOG09360NBT	Complete	Unigene0079644	390.9	176
EOG09360NC2	Complete	Unigene0108694	382.6	197
EOG09360NF5	Complete	Unigene0117047	317.7	170
EOG09360NFA	Complete	Unigene0110574	303.4	165
EOG09360NGB	Complete	Unigene0012359	377.6	205
EOG09360NK5	Complete	Unigene0040428	102.2	123
EOG09360NKM	Complete	Unigene0036177	345.5	162
EOG09360NKX	Complete	Unigene0028774	304.9	167
EOG09360NM4	Complete	Unigene0085872	281.3	180
EOG09360NN2	Complete	Unigene0011293	284.4	163
EOG09360NNQ	Complete	Unigene0005342	470.2	232
EOG09360NQL	Complete	Unigene0111887	441.1	232
EOG09360NR1	Complete	Unigene0015998	253.5	161
EOG09360NSW	Complete	Unigene0029966	351.8	164
EOG09360NTO	Complete	Unigene0073965	300.1	151
EOG09360NTY	Complete	Unigene0016765	235.6	153
EOG09360NUJ	Complete	Unigene0026093	206.1	196
EOG09360NY1	Complete	Unigene0095950	344.7	185
EOG09360NZY	Complete	Unigene0048460	304.2	148
EOG09360O09	Complete	Unigene0080292	219.3	191
EOG09360O0R	Complete	Unigene0057627	164.6	146
EOG09360O2N	Complete	Unigene0031625	160.3	66
EOG09360O4B	Complete	Unigene0033226	395.7	220
EOG09360O6Q	Complete	Unigene0045431	266.7	165
EOG09360O8P	Complete	Unigene0033646	282.9	175
EOG09360O92	Complete	Unigene0012530	300.1	180
EOG09360OA3	Complete	Unigene0059691	310.9	164
EOG09360OBH	Complete	Unigene0038593	279.4	148
EOG09360OBR	Complete	Unigene0027598	317.7	176
EOG09360OC8	Complete	Unigene0000771	437.8	215
EOG09360OD6	Complete	Unigene0089801	289.8	183
EOG09360OGZ	Complete	Unigene0037752	253.8	144
EOG09360OHU	Complete	Unigene0092636	293.5	166
EOG09360OIY	Complete	Unigene0107645	290.5	157
EOG09360OJ7	Complete	Unigene0057037	317.7	172
EOG09360OLE	Complete	Unigene0104635	292	214
EOG09360ONA	Complete	Unigene0011284	358.9	163
EOG09360OQ1	Complete	Unigene0116923	237.9	160
EOG09360OQ4	Complete	Unigene0079237	245.7	150
EOG09360OS0	Complete	Unigene0065583	211.2	117
EOG09360OS5	Complete	Unigene0014151	253.7	142
EOG09360OT3	Complete	Unigene0072042	248.4	132
EOG09360OTB	Complete	Unigene0087676	277.9	143
EOG09360OW8	Complete	Unigene0103530	139.3	198
EOG09360OWV	Complete	Unigene0028630	204.4	113
EOG09360P08	Complete	Unigene0008246	284	158
EOG09360P0D	Complete	Unigene0037022	285.1	225
EOG09360P3V	Complete	Unigene0021455	262.2	162
EOG09360P5M	Complete	Unigene0026069	320.1	183
EOG09360P6I	Complete	Unigene0042916	176.4	120
EOG09360P82	Complete	Unigene0023794	280.7	219
EOG09360PA0	Complete	Unigene0001474	87.4	131
EOG09360PFL	Complete	Unigene0019677	128.3	109
EOG09360PGO	Complete	Unigene0018636	227.6	137
EOG09360PHQ	Complete	Unigene0075138	286.9	183
EOG09360PLN	Complete	Unigene0099769	168.3	85
EOG09360PMV	Complete	Unigene0074912	258.3	150
EOG09360POQ	Complete	Unigene0083375	252.3	194
EOG09360PQE	Complete	Unigene0051001	260.5	148
EOG09360PQR	Complete	Unigene0055483	309.1	232
EOG09360PRE	Complete	Unigene0016692	197.4	138
EOG09360PV7	Complete	Unigene0030188	314.3	273
EOG09360PWB	Complete	Unigene0020694	276.2	159
EOG09360PZZ	Complete	Unigene0090250	349.1	178
EOG09360Q05	Complete	Unigene0042162	245.6	131
EOG09360Q0V	Complete	Unigene0038089	241.8	184
EOG09360Q2G	Complete	Unigene0059474	225.7	143
EOG09360Q7Y	Complete	Unigene0097556	125	103
EOG09360QB9	Complete	Unigene0010202	348.1	168
EOG09360QFC	Complete	Unigene0089786	246.2	131
EOG09360QGD	Complete	Unigene0022077	316.6	193
EOG09360QHJ	Complete	Unigene0073586	319.9	188
EOG09360QMN	Complete	Unigene0057769	192.7	104
EOG09360QNQ	Complete	Unigene0013339	190.3	124
EOG09360QQP	Complete	Unigene0034029	142.9	96
EOG09360QS9	Complete	Unigene0102064	210.8	110
EOG09360QVA	Complete	Unigene0087660	237.7	153
EOG09360QWS	Complete	Unigene0052355	278	136
EOG09360QXX	Complete	Unigene0112875	138.6	115
EOG09360R2K	Complete	Unigene0032575	284.5	167
EOG09360R4F	Complete	Unigene0021081	397.5	246
EOG09360R4Q	Complete	Unigene0094730	248	145
EOG09360RCD	Complete	Unigene0018234	217.8	120
EOG09360RFB	Complete	Unigene0082193	311.2	173
EOG09360RFQ	Complete	Unigene0046119	101.3	89
EOG09360RHO	Complete	Unigene0005089	245.7	160
EOG09360RLS	Complete	Unigene0030178	269.1	151
EOG09360ROA	Complete	Unigene0069874	191.7	112
EOG09360RRZ	Complete	Unigene0102867	160.5	75
EOG09360RS5	Complete	Unigene0031300	203.5	132
EOG09360RTI	Complete	Unigene0103497	173.3	115
EOG09360S1W	Complete	Unigene0052174	173.3	101
EOG09360S6Z	Complete	Unigene0067352	209.9	115
EOG09360S81	Complete	Unigene0051450	231.1	119
EOG09360S90	Complete	Unigene0090925	172.1	94
EOG09360S9M	Complete	Unigene0077436	181.8	141
EOG09360S9S	Complete	Unigene0086348	249.2	121
EOG09360SCW	Complete	Unigene0075418	186.8	110
EOG09360SHF	Complete	Unigene0027516	155.2	246
EOG09360SKX	Complete	Unigene0103805	196.9	116
EOG09360SLX	Complete	Unigene0042865	316.3	196
EOG09360SN1	Complete	Unigene0095212	162.5	95
EOG09360SS7	Complete	Unigene0023052	249.3	120
EOG09360SVQ	Complete	Unigene0052236	167.1	100
EOG09360T01	Complete	Unigene0045319	156.6	97
EOG09360T1O	Complete	Unigene0105713	168.7	100
EOG09360T3L	Complete	Unigene0044505	285	163
EOG09360T7J	Complete	Unigene0010572	169.7	82
EOG09360TA9	Complete	Unigene0021525	152.8	86
EOG09360TCV	Complete	Unigene0114969	137.9	114
EOG09360TDR	Complete	Unigene0022323	138.4	111
EOG09360TEN	Complete	Unigene0048974	159.6	133
EOG09360TJE	Complete	Unigene0083613	181.2	103
EOG09360TJO	Complete	Unigene0024938	220.5	130
EOG09360TLB	Complete	Unigene0117487	175.7	89
EOG09360TLR	Complete	Unigene0021120	204.3	117
EOG09360TMO	Complete	Unigene0086252	235.6	138
EOG09360TUC	Complete	Unigene0064212	228.6	129
EOG09360TWW	Complete	Unigene0031458	339.7	321
EOG09360TZB	Complete	Unigene0085762	90.5	42
EOG09360U1R	Complete	Unigene0023008	177.6	126
EOG09360U3T	Complete	Unigene0110720	165	106
EOG09360UCM	Complete	Unigene0004744	170.6	102
EOG09360UCN	Complete	Unigene0120028	161.9	85
EOG09360UH0	Complete	Unigene0057385	154.8	90
EOG09360UKB	Complete	Unigene0049054	180.5	147
EOG09360ULO	Complete	Unigene0070446	186.5	128
EOG09360UX0	Complete	Unigene0105577	112.6	71
EOG09360V3N	Complete	Unigene0098311	311.7	186
EOG09360VCN	Complete	Unigene0077942	138.2	88
EOG09360WA9	Complete	Unigene0095899	173.2	121
EOG09360WJ9	Complete	Unigene0115341	187.5	130
EOG09360WK5	Complete	Unigene0035264	170.5	104
EOG09360WSA	Complete	Unigene0072442	104.6	54
EOG09360XE7	Complete	Unigene0093856	194.6	114
EOG09360XWE	Complete	Unigene0085118	121.4	73
EOG09360XXS	Complete	Unigene0112544	150.9	94
EOG09360XZ1	Complete	Unigene0073996	139.5	111
EOG09360Y81	Complete	Unigene0038001	164.2	83
EOG09360Y9G	Complete	Unigene0071844	157.5	75
EOG09360YWZ	Complete	Unigene0010827	150.5	91
EOG09360ZSS	Complete	Unigene0002122	77.4	67
EOG0936008E	Duplicated	Unigene0089378	760.3	417
EOG0936008E	Duplicated	Unigene0089379	884.4	702
EOG093600T8	Duplicated	Unigene0064376	1109.3	933
EOG093600T8	Duplicated	Unigene0064377	1060.3	889
EOG0936019N	Duplicated	Unigene0001613	1036.8	770
EOG0936019N	Duplicated	Unigene0065086	999.3	770
EOG093602KH	Duplicated	Unigene0073336	1132.6	531
EOG093602KH	Duplicated	Unigene0073337	1316.1	697
EOG093602MY	Duplicated	Unigene0119756	587.3	311
EOG093602MY	Duplicated	Unigene0119756	661.8	341
EOG093603HD	Duplicated	Unigene0021632	1182.8	604
EOG093603HD	Duplicated	Unigene0027807	1006.3	603
EOG093603J1	Duplicated	Unigene0001080	1208.6	650
EOG093603J1	Duplicated	Unigene0088436	1101	581
EOG093603JD	Duplicated	Unigene0043593	590.9	644
EOG093603JD	Duplicated	Unigene0075208	612.2	638
EOG093603JD	Duplicated	Unigene0108837	691.8	635
EOG09360439	Duplicated	Unigene0093783	412.6	400
EOG09360439	Duplicated	Unigene0100638	408.9	397
EOG093604SP	Duplicated	Unigene0000279	374.9	599
EOG093604SP	Duplicated	Unigene0022423	392.3	540
EOG093605A0	Duplicated	Unigene0000730	497.7	709
EOG093605A0	Duplicated	Unigene0037878	545	636
EOG093605A0	Duplicated	Unigene0079551	503	638
EOG093605E3	Duplicated	Unigene0002311	681.6	631
EOG093605E3	Duplicated	Unigene0006644	709.7	559
EOG093605E3	Duplicated	Unigene0046452	644.7	630
EOG093606N3	Duplicated	Unigene0025818	808.8	426
EOG093606N3	Duplicated	Unigene0025819	809.5	425
EOG093606N3	Duplicated	Unigene0077120	907.2	440
EOG0936070W	Duplicated	Unigene0024856	754.3	494
EOG0936070W	Duplicated	Unigene0102390	740.3	492
EOG0936070W	Duplicated	Unigene0102392	763.2	489
EOG0936072Y	Duplicated	Unigene0056654	907.9	463
EOG0936072Y	Duplicated	Unigene0056655	922.9	463
EOG09360784	Duplicated	Unigene0090849	660.3	442
EOG09360784	Duplicated	Unigene0090850	669.8	440
EOG0936085U	Duplicated	Unigene0064967	226.6	309
EOG0936085U	Duplicated	Unigene0114250	228.6	309
EOG093608FN	Duplicated	Unigene0102407	698.8	424
EOG093608FN	Duplicated	Unigene0102408	689.9	422
EOG0936092Y	Duplicated	Unigene0016838	652.1	367
EOG0936092Y	Duplicated	Unigene0113581	579.8	370
EOG0936099O	Duplicated	Unigene0054884	721.9	392
EOG0936099O	Duplicated	Unigene0054885	724.8	391
EOG093609G8	Duplicated	Unigene0096299	667.9	364
EOG093609G8	Duplicated	Unigene0096300	650.4	364
EOG093609GV	Duplicated	Unigene0042462	788.5	362
EOG093609GV	Duplicated	Unigene0075202	683	362
EOG093609I7	Duplicated	Unigene0008404	702.7	400
EOG093609I7	Duplicated	Unigene0008406	728.7	401
EOG093609TC	Duplicated	Unigene0086325	275.3	328
EOG093609TC	Duplicated	Unigene0096772	302	181
EOG09360A77	Duplicated	Unigene0016063	287.9	286
EOG09360A77	Duplicated	Unigene0024511	332.4	291
EOG09360B47	Duplicated	Unigene0007209	683.6	305
EOG09360B47	Duplicated	Unigene0007210	675.8	305
EOG09360BDG	Duplicated	Unigene0082177	607.5	321
EOG09360BDG	Duplicated	Unigene0086454	546.9	281
EOG09360BID	Duplicated	Unigene0003873	545.7	332
EOG09360BID	Duplicated	Unigene0078574	636.9	333
EOG09360CFL	Duplicated	Unigene0024102	664.9	382
EOG09360CFL	Duplicated	Unigene0099424	699.6	397
EOG09360CX9	Duplicated	Unigene0052344	726.4	395
EOG09360CX9	Duplicated	Unigene0091145	726.8	395
EOG09360CYS	Duplicated	Unigene0023367	429.4	211
EOG09360CYS	Duplicated	Unigene0091665	448	304
EOG09360EPY	Duplicated	Unigene0058061	404	295
EOG09360EPY	Duplicated	Unigene0076295	374	295
EOG09360FVB	Duplicated	Unigene0065014	489.2	299
EOG09360FVB	Duplicated	Unigene0065015	482.1	299
EOG09360GB9	Duplicated	Unigene0069856	354.8	283
EOG09360GB9	Duplicated	Unigene0112994	336.2	252
EOG09360GWA	Duplicated	Unigene0009416	501.7	274
EOG09360GWA	Duplicated	Unigene0119492	477.6	232
EOG09360HC5	Duplicated	Unigene0119081	334.1	257
EOG09360HC5	Duplicated	Unigene0119082	325.6	257
EOG09360HI2	Duplicated	Unigene0057676	163.1	173
EOG09360HI2	Duplicated	Unigene0117542	159.5	178
EOG09360HR1	Duplicated	Unigene0019420	512.8	263
EOG09360HR1	Duplicated	Unigene0048899	455.8	224
EOG09360HUX	Duplicated	Unigene0056571	306.8	180
EOG09360HUX	Duplicated	Unigene0056575	320.9	184
EOG09360I5J	Duplicated	Unigene0063372	451.1	249
EOG09360I5J	Duplicated	Unigene0083704	441.2	249
EOG09360I5U	Duplicated	Unigene0007634	368.8	232
EOG09360I5U	Duplicated	Unigene0110076	417.2	260
EOG09360IHY	Duplicated	Unigene0084531	510.3	292
EOG09360IHY	Duplicated	Unigene0112663	545.3	293
EOG09360IKP	Duplicated	Unigene0065324	239.2	275
EOG09360IKP	Duplicated	Unigene0098257	232.9	280
EOG09360IPS	Duplicated	Unigene0103647	411.4	309
EOG09360IPS	Duplicated	Unigene0108732	416.5	311
EOG09360J00	Duplicated	Unigene0025096	435.6	244
EOG09360J00	Duplicated	Unigene0025097	495.8	266
EOG09360J0A	Duplicated	Unigene0019566	281	233
EOG09360J0A	Duplicated	Unigene0089815	281.9	234
EOG09360J1Z	Duplicated	Unigene0031461	439.9	241
EOG09360J1Z	Duplicated	Unigene0109040	389.4	235
EOG09360JHI	Duplicated	Unigene0078656	254.1	198
EOG09360JHI	Duplicated	Unigene0096054	258.9	214
EOG09360K2V	Duplicated	Unigene0028039	572	331
EOG09360K2V	Duplicated	Unigene0028040	620.8	323
EOG09360K5X	Duplicated	Unigene0019347	487.2	216
EOG09360K5X	Duplicated	Unigene0094513	417.7	216
EOG09360KBS	Duplicated	Unigene0043478	98.4	188
EOG09360KBS	Duplicated	Unigene0111841	99.2	187
EOG09360LF5	Duplicated	Unigene0029607	232.5	185
EOG09360LF5	Duplicated	Unigene0059179	220.8	211
EOG09360MCT	Duplicated	Unigene0091036	332.3	178
EOG09360MCT	Duplicated	Unigene0091038	332.5	178
EOG09360NB8	Duplicated	Unigene0072650	304.8	162
EOG09360NB8	Duplicated	Unigene0083222	342	162
EOG09360ROY	Duplicated	Unigene0060883	165.7	98
EOG09360ROY	Duplicated	Unigene0093943	147.6	99
EOG09360S1U	Duplicated	Unigene0008178	197.1	116
EOG09360S1U	Duplicated	Unigene0032443	210.8	116
EOG09360SAC	Duplicated	Unigene0057349	227.9	112
EOG09360SAC	Duplicated	Unigene0057350	227.8	111
EOG09360TYW	Duplicated	Unigene0072866	148.5	97
EOG09360TYW	Duplicated	Unigene0089874	141.5	100
EOG09360WAP	Duplicated	Unigene0017265	168.3	157
EOG09360WAP	Duplicated	Unigene0017266	165	158
EOG0936003Z	Fragmented	Unigene0065599	1594.6	913
EOG0936004W	Fragmented	Unigene0050392	1595.1	822
EOG093600FR	Fragmented	Unigene0021001	576.4	358
EOG093600SL	Fragmented	Unigene0078363	1056.6	623
EOG093600T6	Fragmented	Unigene0061308	471.4	352
EOG093600TY	Fragmented	Unigene0008810	964.5	850
EOG0936011U	Fragmented	Unigene0011687	837	559
EOG093601IY	Fragmented	Unigene0052926	618.7	461
EOG093601Q7	Fragmented	Unigene0045221	480.8	506
EOG093601UC	Fragmented	Unigene0030189	1277.7	624
EOG093601V0	Fragmented	Unigene0116105	694.1	402
EOG093601VD	Fragmented	Unigene0063086	1089.6	571
EOG09360236	Fragmented	Unigene0020209	449.4	257
EOG0936024P	Fragmented	Unigene0106232	617.4	311
EOG0936025L	Fragmented	Unigene0110910	633.3	302
EOG0936028V	Fragmented	Unigene0101640	760.2	483
EOG093602H1	Fragmented	Unigene0068285	996.5	444
EOG093602RY	Fragmented	Unigene0077059	816.4	438
EOG093602U5	Fragmented	Unigene0094723	695.4	437
EOG093602UL	Fragmented	Unigene0063513	1093.8	538
EOG093602V4	Fragmented	Unigene0014240	1037.4	571
EOG093602Y9	Fragmented	Unigene0008014	938.7	432
EOG09360317	Fragmented	Unigene0099328	1208	570
EOG09360383	Fragmented	Unigene0061365	837	498
EOG093603I2	Fragmented	Unigene0008961	393	209
EOG093603K3	Fragmented	Unigene0010549	756.7	385
EOG093603OL	Fragmented	Unigene0045186	720.4	376
EOG093603OR	Fragmented	Unigene0041803	980.8	580
EOG093603QQ	Fragmented	Unigene0092332	179.7	173
EOG093603WZ	Fragmented	Unigene0088128	863	377
EOG093603XO	Fragmented	Unigene0021085	555.9	405
EOG0936041Y	Fragmented	Unigene0104325	776.2	382
EOG093604FE	Fragmented	Unigene0088913	680.7	367
EOG093604JV	Fragmented	Unigene0003269	957.2	514
EOG093604R6	Fragmented	Unigene0010962	599.3	354
EOG093604TS	Fragmented	Unigene0020490	835.2	452
EOG093604VR	Fragmented	Unigene0036054	252	204
EOG093604Y6	Fragmented	Unigene0067932	784.1	437
EOG09360558	Fragmented	Unigene0091350	162.3	115
EOG093605AK	Fragmented	Unigene0008205	727.2	362
EOG093605BP	Fragmented	Unigene0000147	551.3	327
EOG093605DD	Fragmented	Unigene0076978	531.3	303
EOG093605M5	Fragmented	Unigene0044979	956.8	511
EOG093605TN	Fragmented	Unigene0100132	384.8	220
EOG093605Y2	Fragmented	Unigene0021045	617.6	344
EOG0936060Z	Fragmented	Unigene0058400	500.6	249
EOG0936064Q	Fragmented	Unigene0016548	633.7	349
EOG0936065V	Fragmented	Unigene0087392	319.9	251
EOG093606GA	Fragmented	Unigene0080225	562.7	309
EOG093606O8	Fragmented	Unigene0007175	745.6	395
EOG0936077I	Fragmented	Unigene0011411	389.7	251
EOG093607NQ	Fragmented	Unigene0111626	380.7	270
EOG093607QO	Fragmented	Unigene0047449	586.1	303
EOG093607TH	Fragmented	Unigene0093936	549.1	326
EOG093607UO	Fragmented	Unigene0093799	291.3	161
EOG093607YB	Fragmented	Unigene0104000	397.2	210
EOG093608B1	Fragmented	Unigene0026421	686.6	383
EOG093608BO	Fragmented	Unigene0001406	415.6	281
EOG093608K2	Fragmented	Unigene0030599	632.5	315
EOG093608T4	Fragmented	Unigene0031913	418.4	284
EOG09360945	Fragmented	Unigene0072579	548.5	251
EOG0936099K	Fragmented	Unigene0104223	547.7	244
EOG093609C8	Fragmented	Unigene0007590	269.5	280
EOG093609EF	Fragmented	Unigene0017603	460.7	272
EOG093609PW	Fragmented	Unigene0077769	522.1	274
EOG09360A3A	Fragmented	Unigene0007555	708.6	521
EOG09360A72	Fragmented	Unigene0104111	552.3	277
EOG09360A9V	Fragmented	Unigene0044565	440.2	250
EOG09360AJ0	Fragmented	Unigene0000782	341.9	221
EOG09360ALP	Fragmented	Unigene0056167	441.2	212
EOG09360AW9	Fragmented	Unigene0109339	378.1	243
EOG09360B4I	Fragmented	Unigene0030810	277.3	169
EOG09360BJO	Fragmented	Unigene0107376	486.7	280
EOG09360BR4	Fragmented	Unigene0089670	214.5	126
EOG09360BY3	Fragmented	Unigene0000933	499.5	307
EOG09360C5Z	Fragmented	Unigene0037072	560.7	277
EOG09360CNL	Fragmented	Unigene0043524	106.6	92
EOG09360D41	Fragmented	Unigene0019269	308.6	183
EOG09360D7I	Fragmented	Unigene0078624	332.2	190
EOG09360D9T	Fragmented	Unigene0000756	521.9	274
EOG09360DFB	Fragmented	Unigene0072857	524.3	265
EOG09360DH0	Fragmented	Unigene0061529	742.4	352
EOG09360DKG	Fragmented	Unigene0077850	381	217
EOG09360DLX	Fragmented	Unigene0017750	294.6	182
EOG09360DQD	Fragmented	Unigene0076688	235.6	127
EOG09360DQK	Fragmented	Unigene0044129	474.2	230
EOG09360DVA	Fragmented	Unigene0054251	268.8	162
EOG09360DW4	Fragmented	Unigene0071177	206.7	133
EOG09360E00	Fragmented	Unigene0001865	433.8	244
EOG09360EL1	Fragmented	Unigene0113413	127.7	169
EOG09360ELM	Fragmented	Unigene0113556	392	227
EOG09360EMK	Fragmented	Unigene0092083	439.3	242
EOG09360EP0	Fragmented	Unigene0077820	349.9	235
EOG09360F1R	Fragmented	Unigene0036823	167.8	123
EOG09360F4O	Fragmented	Unigene0024786	263.7	188
EOG09360F69	Fragmented	Unigene0109908	238.9	174
EOG09360F6U	Fragmented	Unigene0020139	464.5	232
EOG09360FML	Fragmented	Unigene0005250	292.3	153
EOG09360FVA	Fragmented	Unigene0039998	396.7	199
EOG09360G7Q	Fragmented	Unigene0074306	233.6	145
EOG09360GC7	Fragmented	Unigene0005493	485.5	232
EOG09360GKU	Fragmented	Unigene0003201	245.5	185
EOG09360GMQ	Fragmented	Unigene0029452	365.9	201
EOG09360GRH	Fragmented	Unigene0047557	659.6	326
EOG09360GU6	Fragmented	Unigene0041412	247.7	190
EOG09360GXD	Fragmented	Unigene0036758	350.6	178
EOG09360GZA	Fragmented	Unigene0034828	236.1	123
EOG09360H0G	Fragmented	Unigene0104274	207.3	154
EOG09360H7R	Fragmented	Unigene0017912	398.7	195
EOG09360H7T	Fragmented	Unigene0000526	286.2	149
EOG09360HAP	Fragmented	Unigene0114531	505.5	264
EOG09360HO3	Fragmented	Unigene0058487	329	182
EOG09360HY3	Fragmented	Unigene0055877	345.4	205
EOG09360I49	Fragmented	Unigene0016272	260	142
EOG09360I8Y	Fragmented	Unigene0071672	328.8	193
EOG09360IBU	Fragmented	Unigene0012562	455.8	217
EOG09360IGN	Fragmented	Unigene0112599	332.8	190
EOG09360J11	Fragmented	Unigene0008295	272.4	197
EOG09360J5K	Fragmented	Unigene0060475	347.2	179
EOG09360J7A	Fragmented	Unigene0015489	371.5	182
EOG09360JGG	Fragmented	Unigene0006106	277.9	140
EOG09360JMJ	Fragmented	Unigene0026196	260.5	198
EOG09360JUS	Fragmented	Unigene0087971	144.6	105
EOG09360K4S	Fragmented	Unigene0056059	220.4	127
EOG09360KOU	Fragmented	Unigene0015705	259.3	138
EOG09360KPV	Fragmented	Unigene0002457	188.5	144
EOG09360LCF	Fragmented	Unigene0051988	179.7	93
EOG09360LHQ	Fragmented	Unigene0039759	292.5	185
EOG09360LJF	Fragmented	Unigene0006623	251.2	140
EOG09360LJJ	Fragmented	Unigene0106592	199.4	137
EOG09360LMM	Fragmented	Unigene0019087	242.1	132
EOG09360LR9	Fragmented	Unigene0006997	264.3	128
EOG09360M1M	Fragmented	Unigene0074289	182.6	102
EOG09360MCN	Fragmented	Unigene0059690	158.6	111
EOG09360MYG	Fragmented	Unigene0043498	268.9	139
EOG09360N4U	Fragmented	Unigene0112159	206	127
EOG09360NEY	Fragmented	Unigene0110489	206.5	115
EOG09360NP8	Fragmented	Unigene0065200	189.8	148
EOG09360PG1	Fragmented	Unigene0060057	312.9	147
EOG09360QE3	Fragmented	Unigene0043683	94.2	91
EOG09360QIM	Fragmented	Unigene0011767	204.1	109
EOG09360QMO	Fragmented	Unigene0119103	95.9	84
EOG09360R94	Fragmented	Unigene0028183	104.8	119
EOG09360RQP	Fragmented	Unigene0059118	147.9	81
EOG09360SMB	Fragmented	Unigene0028074	138.7	76
EOG09360TXX	Fragmented	Unigene0058788	203.2	101
EOG09360UGG	Fragmented	Unigene0093150	102.5	74
EOG09360UMZ	Fragmented	Unigene0068040	201.1	107
EOG09360W85	Fragmented	Unigene0058229	160.2	80
EOG09360YQE	Fragmented	Unigene0056297	116.3	83
EOG09360ZQL	Fragmented	Unigene0050454	114.8	52
EOG093600DF	Missing
EOG093600GM	Missing
EOG093600NS	Missing
EOG093600O6	Missing
EOG093600YH	Missing
EOG09360155	Missing
EOG0936017C	Missing
EOG093601CX	Missing
EOG093601KY	Missing
EOG093601PJ	Missing
EOG093601T9	Missing
EOG093601Y6	Missing
EOG09360254	Missing
EOG09360259	Missing
EOG0936025H	Missing
EOG09360296	Missing
EOG093602N6	Missing
EOG093602TY	Missing
EOG093602WA	Missing
EOG093602Z8	Missing
EOG093602ZN	Missing
EOG09360300	Missing
EOG0936036H	Missing
EOG0936036V	Missing
EOG0936038Z	Missing
EOG093603EX	Missing
EOG093603GP	Missing
EOG093603J5	Missing
EOG093603QH	Missing
EOG093603SX	Missing
EOG093603T3	Missing
EOG093603UO	Missing
EOG0936041E	Missing
EOG0936042R	Missing
EOG0936046G	Missing
EOG0936047E	Missing
EOG0936048K	Missing
EOG0936049L	Missing
EOG093604D2	Missing
EOG093604HV	Missing
EOG093604UF	Missing
EOG093604WH	Missing
EOG0936051T	Missing
EOG0936053E	Missing
EOG0936059C	Missing
EOG093605C3	Missing
EOG093605DE	Missing
EOG093605E9	Missing
EOG093605IT	Missing
EOG093605PB	Missing
EOG093605ZP	Missing
EOG0936061C	Missing
EOG093606AC	Missing
EOG093606L0	Missing
EOG093606UJ	Missing
EOG0936071Y	Missing
EOG0936073E	Missing
EOG093607KK	Missing
EOG093607LD	Missing
EOG093607NG	Missing
EOG093607RU	Missing
EOG093607UJ	Missing
EOG0936083D	Missing
EOG09360843	Missing
EOG0936085E	Missing
EOG0936088K	Missing
EOG093608P1	Missing
EOG093608YK	Missing
EOG093609DP	Missing
EOG093609SJ	Missing
EOG093609YB	Missing
EOG09360AAM	Missing
EOG09360ADD	Missing
EOG09360ANO	Missing
EOG09360ATC	Missing
EOG09360AW4	Missing
EOG09360B40	Missing
EOG09360BNI	Missing
EOG09360CMK	Missing
EOG09360D6G	Missing
EOG09360DBO	Missing
EOG09360DI6	Missing
EOG09360E7L	Missing
EOG09360ES7	Missing
EOG09360EUK	Missing
EOG09360F1B	Missing
EOG09360F40	Missing
EOG09360FBI	Missing
EOG09360FKR	Missing
EOG09360FVD	Missing
EOG09360G0I	Missing
EOG09360G91	Missing
EOG09360GUO	Missing
EOG09360HGJ	Missing
EOG09360IEH	Missing
EOG09360IIY	Missing
EOG09360IQI	Missing
EOG09360IQM	Missing
EOG09360ITN	Missing
EOG09360JFS	Missing
EOG09360JXC	Missing
EOG09360KBD	Missing
EOG09360KF8	Missing
EOG09360LCK	Missing
EOG09360LYU	Missing
EOG09360N12	Missing
EOG09360PKV	Missing
EOG09360PLI	Missing
EOG09360QEX	Missing
EOG09360QPR	Missing
EOG09360R4S	Missing
EOG09360R5H	Missing
EOG09360SL9	Missing
EOG09360SUH	Missing
EOG09360TV2	Missing
EOG09360UZA	Missing
EOG09360VIC	Missing
EOG09360ZQE	Missing

## Sheet: Table S2
Table S2 The detailed information on significantly differentially expressed genes of old leaves at stage II (OLII) in comparison with stage I (OLI).
Unigene ID	OLI_mean	OLII_mean	log2(OLII/OLI)	P-value	FDR	Symbol	Description	KEGG_A_class	KEGG_B_class	K_ID	Pathway	GO Component	GO Function	GO Process
Unigene0101163	2.51333	181.367	6.17316	4.26479e-68	1.71837e-63	NRAMP5	PREDICTED: metal transporter Nramp5 [Vitis vinifera]	-	-	-	-	-	-	GO:0051234//establishment of localization
Unigene0027109	1.49667	59.3667	5.30983	7.56849e-65	1.52475e-60	At1g67750	PREDICTED: probable pectate lyase 5 [Vitis vinifera]	Metabolism	Carbohydrate metabolism	K01728	ko00040//Pentose and glucuronate interconversions	-	GO:0016837//carbon-oxygen lyase activity, acting on polysaccharides;GO:0043169//cation binding	GO:0000272//polysaccharide catabolic process
Unigene0054851	15.7167	417.543	4.73156	1.56215e-58	2.09807e-54	RCA1	PREDICTED: ribulose bisphosphate carboxylase/oxygenase activase, chloroplastic-like isoform X1 [Nelumbo nucifera]	-	-	-	-	-	-	-
Unigene0083911	42.0133	0.346667	-6.92115	5.77434e-56	5.81649e-52	GA20OX1	gibberellin 20 oxidase 1 [Camellia reticulata]	Metabolism;Metabolism;Metabolism	Global and overview maps;Global and overview maps;Metabolism of terpenoids and polyketides	K05282;K05282;K05282	ko01100//Metabolic pathways;ko01110//Biosynthesis of secondary metabolites;ko00904//Diterpenoid biosynthesis	-	GO:0016705//oxidoreductase activity, acting on paired donors, with incorporation or reduction of molecular oxygen;GO:0043169//cation binding	GO:0044710//single-organism metabolic process
Unigene0010902	0.863333	24.0733	4.80137	1.11463e-52	8.98215e-49	NPF3.1	nitrate/nitrite transporter, partial [Vitis vinifera]	-	-	-	-	-	-	GO:0051234//establishment of localization
Unigene0043458	32.84	0.966667	-5.08629	4.84706e-48	3.25496e-44	rds1	-	-	-	-	-	-	-	-
Unigene0049284	29.42	324.607	3.46382	8.94728e-47	5.15005e-43	PSBR	PREDICTED: photosystem II 10 kDa polypeptide, chloroplastic-like [Nicotiana tomentosiformis]	Metabolism;Metabolism	Global and overview maps;Energy metabolism	K03541;K03541	ko01100//Metabolic pathways;ko00195//Photosynthesis	GO:0009521//photosystem;GO:0044434//chloroplast part	-	GO:0044237//cellular metabolic process
Unigene0064870	182.88	11.8633	-3.94632	1.9122e-44	9.63081e-41	--	late embryogenesis abundant protein [Catharanthus roseus]	-	-	-	-	-	-	-
Unigene0104488	14.71	149.223	3.3426	5.03253e-44	2.25301e-40	GDPD1	PREDICTED: glycerophosphodiester phosphodiesterase GDPD1, chloroplastic [Vitis vinifera]	-	-	-	-	-	GO:0042578//phosphoric ester hydrolase activity	-
Unigene0021949	87.6367	4.10667	-4.41549	1.00245e-43	4.03908e-40	--	hypothetical protein g.51529 [Anthurium amnicola]	-	-	-	-	-	-	-
Unigene0018658	47.3333	5.80333	-3.0279	3.75461e-43	1.37528e-39	PPD	PREDICTED: pyruvate, phosphate dikinase 2 isoform X1 [Nicotiana tomentosiformis]	Metabolism;Metabolism;Metabolism;Metabolism	Global and overview maps;Global and overview maps;Carbohydrate metabolism;Energy metabolism	K01006;K01006;K01006;K01006	ko01100//Metabolic pathways;ko01200//Carbon metabolism;ko00620//Pyruvate metabolism;ko00710//Carbon fixation in photosynthetic organisms	-	GO:0016781//phosphotransferase activity, paired acceptors;GO:0032550//purine ribonucleoside binding;GO:0043169//cation binding	GO:0006796//phosphate-containing compound metabolic process;GO:0032787//monocarboxylic acid metabolic process
Unigene0011123	5.89	61.1567	3.37617	1.90127e-40	6.38382e-37	--	PREDICTED: uncharacterized protein LOC104609584 [Nelumbo nucifera]	-	-	-	-	-	-	-
Unigene0085225	2.67	44.1167	4.04641	1.99485e-39	6.1828e-36	BOR2	PREDICTED: probable boron transporter 2 [Vitis vinifera]	-	-	-	-	GO:0031224//intrinsic component of membrane	-	GO:0006820//anion transport
Unigene0069859	221.58	32.5433	-2.76739	2.30151e-39	6.62374e-36	TSJT1	PREDICTED: stem-specific protein TSJT1-like [Daucus carota subsp. sativus] [Daucus carota]	-	-	-	-	GO:0005911//cell-cell junction;GO:0016020//membrane;GO:0043231//intracellular membrane-bounded organelle;GO:0044444//cytoplasmic part	GO:0005488//binding	GO:0006950//response to stress;GO:0009863//salicylic acid mediated signaling pathway;GO:0042743//hydrogen peroxide metabolic process
Unigene0041186	0.72	20.82	4.85383	1.11587e-33	2.99738e-30	SMXL7	PREDICTED: protein SMAX1-LIKE 6 [Vitis vinifera]	-	-	-	-	-	-	-
Unigene0010191	27.9033	2.74	-3.34819	1.40638e-33	3.54161e-30	ADS3	PREDICTED: palmitoyl-monogalactosyldiacylglycerol delta-7 desaturase, chloroplastic [Sesamum indicum]	-	-	-	-	GO:0031224//intrinsic component of membrane	GO:0016705//oxidoreductase activity, acting on paired donors, with incorporation or reduction of molecular oxygen	GO:0006631//fatty acid metabolic process
Unigene0039490	30.85	3.13	-3.30104	3.82498e-32	9.06566e-29	AGD5	PREDICTED: probable ADP-ribosylation factor GTPase-activating protein AGD5 [Vitis vinifera]	Cellular Processes	Transport and catabolism	K12486	ko04144//Endocytosis	-	-	-
Unigene0106895	5.39667	60.3733	3.48377	6.85183e-32	1.53374e-28	--	PREDICTED: putative invertase inhibitor [Citrus sinensis]	-	-	-	-	-	-	-
Unigene0008546	3.33667	69.6333	4.3833	6.46051e-30	1.37004e-26	HSP21	PREDICTED: small heat shock protein, chloroplastic-like [Juglans regia]	Genetic Information Processing	Folding, sorting and degradation	K13993	ko04141//Protein processing in endoplasmic reticulum	-	-	-
Unigene0105026	30.8867	0.61	-5.66203	1.48001e-29	2.98163e-26	bli-3	-	-	-	-	-	-	-	-
Unigene0064634	33.76	716.81	4.4082	1.773e-29	3.4018e-26	EXPA1	PREDICTED: expansin-A15 isoform X1 [Juglans regia]	-	-	-	-	GO:0030312//external encapsulating structure	-	GO:0010087//phloem or xylem histogenesis;GO:0044260//cellular macromolecule metabolic process;GO:0071555//cell wall organization
Unigene0002370	46.9733	4.71	-3.31804	2.2821e-29	4.17957e-26	At1g06620	PREDICTED: 1-aminocyclopropane-1-carboxylate oxidase homolog 1-like [Daucus carota subsp. sativus] [Daucus carota]	-	-	-	-	-	GO:0016706//oxidoreductase activity, acting on paired donors, with incorporation or reduction of molecular oxygen, 2-oxoglutarate as one donor, and incorporation of one atom each of oxygen into both donors;GO:0043169//cation binding	GO:0044710//single-organism metabolic process
Unigene0011482	25.4467	1.32667	-4.2616	1.89888e-28	3.32651e-25	--	DUF4283 domain-containing protein [Cephalotus follicularis]	-	-	-	-	-	-	-
Unigene0067201	56.2733	516.03	3.19693	4.01609e-28	6.74235e-25	LTP-2	PREDICTED: non-specific lipid-transfer protein 2 [Theobroma cacao]	-	-	-	-	-	-	-
Unigene0013204	70.19	11.3233	-2.63197	5.2451e-28	8.45343e-25	ACA1	PREDICTED: alpha carbonic anhydrase 1, chloroplastic [Eucalyptus grandis]	Metabolism	Energy metabolism	K01674	ko00910//Nitrogen metabolism	-	GO:0046872//metal ion binding	-
Unigene0065936	1.57333	27.2567	4.11471	8.99093e-28	1.39332e-24	--	PREDICTED: protein E6 isoform X1 [Theobroma cacao]	-	-	-	-	-	-	-
Unigene0058920	5.05	37.9667	2.91038	1.3041e-27	1.88008e-24	--	hypothetical protein POPTR_0010s12140g [Populus trichocarpa]	-	-	-	-	-	-	-
Unigene0002652	8.93	83.0733	3.21765	1.30652e-27	1.88008e-24	At1g60420	PREDICTED: probable nucleoredoxin 1 isoform X1 [Prunus mume]	-	-	-	-	-	GO:0016668//oxidoreductase activity, acting on a sulfur group of donors, NAD(P) as acceptor	GO:0000904//cell morphogenesis involved in differentiation;GO:0044710//single-organism metabolic process;GO:0050794//regulation of cellular process
Unigene0090493	315.34	48.6333	-2.69689	9.15162e-27	1.27151e-23	SAG21	late embryogenesis abundant protein 3L-1 [Camellia sinensis]	-	-	-	-	-	-	-
Unigene0002851	12.63	1.00667	-3.6492	1.26811e-26	1.70315e-23	ish1	-	-	-	-	-	-	-	-
Unigene0062340	29.1267	161.773	2.47356	1.57076e-26	2.04159e-23	--	-	-	-	-	-	-	-	-
Unigene0016556	6.23667	54.77	3.13454	1.71608e-26	2.16076e-23	EXPA6	expansin 1 [Betula platyphylla]	-	-	-	-	GO:0030312//external encapsulating structure	-	GO:0071555//cell wall organization
Unigene0045852	22.73	0.813333	-4.80461	4.9315e-26	6.02122e-23	PMEI10	PREDICTED: 21 kDa protein-like [Gossypium hirsutum]	-	-	-	-	-	-	GO:0008152//metabolic process
Unigene0035523	9.86	78.8467	2.99939	6.75193e-26	8.00143e-23	ATPC	PREDICTED: ATP synthase gamma chain, chloroplastic [Nelumbo nucifera]	Metabolism;Metabolism;Metabolism	Global and overview maps;Energy metabolism;Energy metabolism	K02115;K02115;K02115	ko01100//Metabolic pathways;ko00190//Oxidative phosphorylation;ko00195//Photosynthesis	GO:0009526//plastid envelope;GO:0031976//plastid thylakoid;GO:0033178//proton-transporting two-sector ATPase complex, catalytic domain;GO:0044434//chloroplast part	GO:0015078//hydrogen ion transmembrane transporter activity;GO:0019829//cation-transporting ATPase activity	GO:0000097//sulfur amino acid biosynthetic process;GO:0005982//starch metabolic process;GO:0006090//pyruvate metabolic process;GO:0006355//regulation of transcription, DNA-templated;GO:0006544//glycine metabolic process;GO:0006633//fatty acid biosynthetic process;GO:0006732//coenzyme metabolic process;GO:0006754//ATP biosynthetic process;GO:0006779//porphyrin-containing compound biosynthetic proc…
Unigene0002654	7.06	71.0967	3.33204	1.64974e-25	1.89918e-22	At1g60420	PREDICTED: probable nucleoredoxin 1 [Jatropha curcas]	-	-	-	-	-	-	GO:0044763//single-organism cellular process;GO:0048856//anatomical structure development
Unigene0040133	8.10333	0.62	-3.70818	1.00345e-24	1.12309e-21	--	-	-	-	-	-	-	-	-
Unigene0031853	2.36333	31.07	3.71663	2.78731e-24	3.02383e-21	XTH9	xyloglucan endotransglucosylase/hydrolase 4 [Actinidia deliciosa]	-	-	-	-	GO:0005576//extracellular region;GO:0030312//external encapsulating structure	GO:0016758//transferase activity, transferring hexosyl groups;GO:0016787//hydrolase activity	GO:0044042//glucan metabolic process;GO:0045229//external encapsulating structure organization;GO:0048509//regulation of meristem development
Unigene0036037	7.25	0.55	-3.72048	2.85182e-24	3.02383e-21	SPAC32A11.02c	predicted protein [Hordeum vulgare subsp. vulgare] [Hordeum vulgare]	-	-	-	-	-	-	-
Unigene0094101	21.2467	131.67	2.63162	7.75076e-24	8.00753e-21	HSP70	PREDICTED: probable mediator of RNA polymerase II transcription subunit 37c [Juglans regia]	Genetic Information Processing;Genetic Information Processing;Cellular Processes	Folding, sorting and degradation;Transcription;Transport and catabolism	K03283;K03283;K03283	ko04141//Protein processing in endoplasmic reticulum;ko03040//Spliceosome;ko04144//Endocytosis	GO:0005576//extracellular region;GO:0030312//external encapsulating structure;GO:0031090//organelle membrane;GO:0043231//intracellular membrane-bounded organelle;GO:0044444//cytoplasmic part	GO:0032550//purine ribonucleoside binding;GO:0044389//ubiquitin-like protein ligase binding	GO:0010468//regulation of gene expression;GO:0032446//protein modification by small protein conjugation;GO:0033554//cellular response to stress;GO:0034645//cellular macromolecule biosynthetic process
Unigene0011125	5.13667	46.9133	3.19109	8.62393e-24	8.68688e-21	--	PREDICTED: uncharacterized protein LOC100251040 [Vitis vinifera]	-	-	-	-	-	-	-
Unigene0012331	0.633333	13.8033	4.44591	2.82341e-23	2.77465e-20	GA2OX1	gibberellin 2 oxidase 3 [Camellia lipoensis]	Metabolism;Metabolism	Global and overview maps;Metabolism of terpenoids and polyketides	K04125;K04125	ko01110//Biosynthesis of secondary metabolites;ko00904//Diterpenoid biosynthesis	-	GO:0016705//oxidoreductase activity, acting on paired donors, with incorporation or reduction of molecular oxygen;GO:0043169//cation binding	GO:0044710//single-organism metabolic process
Unigene0088987	23.7467	2.17333	-3.44974	3.04963e-23	2.92561e-20	NAC090	PREDICTED: NAC domain-containing protein 90-like [Juglans regia]	-	-	-	-	-	-	-
Unigene0038459	25.0967	1.47333	-4.09034	4.14857e-23	3.88731e-20	FDD123	Bacteriorhodopsin-like protein [Klebsormidium flaccidum]	-	-	-	-	-	-	-
Unigene0005528	0.96	13.3467	3.7973	1.019e-22	9.33124e-20	CHAT	PREDICTED: shikimate O-hydroxycinnamoyltransferase [Vitis vinifera]	-	-	-	-	-	GO:0016747//transferase activity, transferring acyl groups other than amino-acyl groups	-
Unigene0116570	0.85	13.2033	3.9573	1.22597e-22	1.09771e-19	--	-	-	-	-	-	-	-	-
Unigene0093412	0.203333	7.81	5.2634	1.6912e-22	1.48134e-19	PMEU1	PREDICTED: pectinesterase [Vitis vinifera]	Metabolism;Metabolism	Global and overview maps;Carbohydrate metabolism	K01051;K01051	ko01100//Metabolic pathways;ko00040//Pentose and glucuronate interconversions	GO:0030312//external encapsulating structure	GO:0052689//carboxylic ester hydrolase activity	GO:0000272//polysaccharide catabolic process;GO:0009892//negative regulation of metabolic process;GO:0071555//cell wall organization
Unigene0032341	24	2.01	-3.57777	2.38617e-22	2.04561e-19	--	hypothetical protein g.51529 [Anthurium amnicola]	-	-	-	-	-	-	-
Unigene0033642	0.386667	17.4433	5.49544	3.25021e-22	2.72828e-19	SPX3	SPX domain-containing protein 3 [Camellia oleifera]	-	-	-	-	-	-	-
Unigene0068516	113.083	5.88667	-4.26379	3.94094e-22	3.24058e-19	GASA1	PREDICTED: gibberellin-regulated protein 1-like isoform X2 [Nicotiana sylvestris]	-	-	-	-	-	-	-
Unigene0027842	7.90333	120.787	3.93386	5.61711e-22	4.52649e-19	PCR2	PREDICTED: protein PLANT CADMIUM RESISTANCE 11 [Jatropha curcas]	-	-	-	-	-	-	-
Unigene0063180	1.19667	17.5567	3.87493	6.05804e-22	4.78609e-19	At1g64390	endoglucanase 6-like protein [Camellia sinensis]	-	-	-	-	-	-	-
Unigene0007157	6.14	60.73	3.3061	1.16079e-21	8.99437e-19	LBD37	PREDICTED: LOB domain-containing protein 37-like [Solanum tuberosum]	-	-	-	-	-	-	-
Unigene0092178	1.25333	13.47	3.42591	1.59585e-21	1.21321e-18	TPRP-F1	proline-rich protein precursor [Solanum lycopersicum]	-	-	-	-	GO:0005576//extracellular region;GO:0005911//cell-cell junction;GO:0044434//chloroplast part	-	-
Unigene0003248	11.5433	0.286667	-5.33154	2.45762e-21	1.83375e-18	--	hypothetical protein VITISV_040983 [Vitis vinifera]	-	-	-	-	-	-	-
Unigene0107316	0.966667	18.5933	4.26562	3.26192e-21	2.38962e-18	GDPD1	PREDICTED: glycerophosphodiester phosphodiesterase GDPD1, chloroplastic [Vitis vinifera]	-	-	-	-	-	GO:0042578//phosphoric ester hydrolase activity	-
Unigene0114080	2.11667	20.0733	3.24541	4.62289e-21	3.32617e-18	AG118	PREDICTED: acetylornithine aminotransferase, mitochondrial [Populus euphratica]	Metabolism;Metabolism;Metabolism;Metabolism;Metabolism	Global and overview maps;Global and overview maps;Global and overview maps;Global and overview maps;Amino acid metabolism	K00818;K00818;K00818;K00818;K00818	ko01100//Metabolic pathways;ko01110//Biosynthesis of secondary metabolites;ko01230//Biosynthesis of amino acids;ko01210//2-Oxocarboxylic acid metabolism;ko00220//Arginine biosynthesis	GO:0009532//plastid stroma	GO:0008483//transaminase activity;GO:0043168//anion binding;GO:0046914//transition metal ion binding	GO:0003006//developmental process involved in reproduction;GO:0006525//arginine metabolic process;GO:0006950//response to stress;GO:0009617//response to bacterium;GO:0048364//root development
Unigene0023960	28.1667	4.04667	-2.79918	9.55813e-21	6.75643e-18	ECP63	BnaA05g07720D [Brassica napus]	-	-	-	-	-	-	-
Unigene0015325	1.51333	13.1267	3.1167	2.99652e-20	2.04854e-17	DIVARICATA	PREDICTED: transcription factor DIVARICATA [Ricinus communis]	-	-	-	-	GO:0043231//intracellular membrane-bounded organelle	GO:0001071//nucleic acid binding transcription factor activity;GO:0005488//binding	GO:0010468//regulation of gene expression
Unigene0113081	18.9133	2.77333	-2.76971	2.99971e-20	2.04854e-17	At5g55050	PREDICTED: GDSL esterase/lipase At5g55050-like [Nelumbo nucifera]	-	-	-	-	-	GO:0016788//hydrolase activity, acting on ester bonds	GO:0006629//lipid metabolic process;GO:0006812//cation transport
Unigene0080725	4.08333	34.46	3.0771	3.46786e-20	2.32878e-17	NFD4	PREDICTED: probable transporter mch1 [Sesamum indicum]	-	-	-	-	-	-	-
Unigene0087998	9.86	83.2767	3.07825	4.06223e-20	2.6832e-17	At1g60420	PREDICTED: probable nucleoredoxin 1 [Vitis vinifera]	-	-	-	-	-	-	GO:0044763//single-organism cellular process;GO:0048856//anatomical structure development
Unigene0106647	10.69	0.34	-4.97458	4.15649e-20	2.70118e-17	pgdA	polysaccharide deacetylase [Galdieria sulphuraria]	-	-	-	-	-	-	-
Unigene0028695	4.54667	31.35	2.78558	5.01342e-20	3.20636e-17	AMC3	PREDICTED: metacaspase-1-like [Nicotiana tomentosiformis]	-	-	-	-	-	-	-
Unigene0052930	0.973333	11.5067	3.56339	6.79931e-20	4.28059e-17	CCX1	PREDICTED: cation/calcium exchanger 1 [Vitis vinifera]	-	-	-	-	-	-	-
Unigene0048677	2.98	34.1433	3.51822	7.30778e-20	4.52992e-17	CLPB1	PREDICTED: chaperone protein ClpB1 [Nicotiana sylvestris]	-	-	-	-	-	-	-
Unigene0096328	1.1	11.46	3.38103	1.16435e-19	7.1082e-17	At3g09070	PREDICTED: UPF0503 protein At3g09070, chloroplastic-like [Vitis vinifera]	-	-	-	-	-	-	-
Unigene0073560	1.95	18.2633	3.2274	1.38984e-19	8.35814e-17	GS1-2	glutamine synthetase [Camellia sinensis]	Metabolism;Metabolism;Metabolism;Metabolism;Metabolism;Metabolism	Global and overview maps;Global and overview maps;Carbohydrate metabolism;Amino acid metabolism;Energy metabolism;Amino acid metabolism	K01915;K01915;K01915;K01915;K01915;K01915	ko01100//Metabolic pathways;ko01230//Biosynthesis of amino acids;ko00630//Glyoxylate and dicarboxylate metabolism;ko00250//Alanine, aspartate and glutamate metabolism;ko00910//Nitrogen metabolism;ko00220//Arginine biosynthesis	-	GO:0016211//ammonia ligase activity;GO:0032550//purine ribonucleoside binding	GO:0006541//glutamine metabolic process
Unigene0021655	1826.44	179.42	-3.34762	1.77179e-19	1.04984e-16	DRM1	PREDICTED: auxin-repressed 12.5 kDa protein-like [Juglans regia]	-	-	-	-	-	-	-
Unigene0065072	9.79	42.8	2.12823	1.97715e-19	1.15454e-16	PAP17	PREDICTED: purple acid phosphatase 17-like [Prunus mume]	Metabolism;Metabolism	Global and overview maps;Metabolism of cofactors and vitamins	K14379;K14379	ko01100//Metabolic pathways;ko00740//Riboflavin metabolism	GO:0044464//cell part	GO:0016209//antioxidant activity;GO:0042578//phosphoric ester hydrolase activity;GO:0043169//cation binding	GO:0006355//regulation of transcription, DNA-templated;GO:0006796//phosphate-containing compound metabolic process;GO:0009247//glycolipid biosynthetic process;GO:0009267//cellular response to starvation
Unigene0097917	111.203	29.61	-1.90904	3.24282e-19	1.86292e-16	PTPMT1	Phosphotyrosine protein phosphatases superfamily protein [Theobroma cacao]	-	-	-	-	-	GO:0016791//phosphatase activity	GO:0006470//protein dephosphorylation
Unigene0109054	6.44	0.363333	-4.1477	3.28272e-19	1.86292e-16	aif1	Apoptosis-inducing factor 3 [Symbiodinium microadriaticum]	Metabolism;Metabolism	Global and overview maps;Carbohydrate metabolism	K08232;K08232	ko01100//Metabolic pathways;ko00053//Ascorbate and aldarate metabolism	-	-	-
Unigene0097615	1.77333	20.6533	3.54184	7.39378e-19	4.13764e-16	BHLH63	transcription factor BHLH055, partial [Vaccinium corymbosum]	-	-	-	-	-	-	GO:0010467//gene expression;GO:0034645//cellular macromolecule biosynthetic process;GO:0050789//regulation of biological process
Unigene0048676	2.6	31.15	3.58265	8.49374e-19	4.68808e-16	CLPB1	heat shock protein 101 [Vitis vinifera]	-	-	-	-	-	GO:0032550//purine ribonucleoside binding	GO:0043170//macromolecule metabolic process
Unigene0016399	2.86333	19.2867	2.75184	1.49026e-18	8.11428e-16	AOX1	choline dehydrogenase [Emiliania huxleyi CCMP1516]	-	-	-	-	-	-	-
Unigene0103123	35.72	211.043	2.56274	1.61605e-18	8.68188e-16	CYP71A9	PREDICTED: cytochrome P450 71A1 [Vitis vinifera]	-	-	-	-	-	GO:0016709//oxidoreductase activity, acting on paired donors, with incorporation or reduction of molecular oxygen, NAD(P)H as one donor, and incorporation of one atom of oxygen;GO:0046906//tetrapyrrole binding;GO:0046914//transition metal ion binding	GO:0044710//single-organism metabolic process
Unigene0041185	0.376667	14.5667	5.27324	1.84274e-18	9.76941e-16	SMXL8	PREDICTED: protein SMAX1-LIKE 6 [Juglans regia]	-	-	-	-	-	-	-
Unigene0016481	4.73	46.9433	3.31101	2.05685e-18	1.06514e-15	--	PREDICTED: uncharacterized protein LOC105173717 [Sesamum indicum]	-	-	-	-	-	-	-
Unigene0016096	67.2833	310.2	2.20488	2.06197e-18	1.06514e-15	CYP75B2	flavonoid 3'-hydroxylase 2 [Camellia sinensis]	Metabolism;Metabolism;Metabolism;Metabolism	Global and overview maps;Global and overview maps;Biosynthesis of other secondary metabolites;Biosynthesis of other secondary metabolites	K05280;K05280;K05280;K05280	ko01100//Metabolic pathways;ko01110//Biosynthesis of secondary metabolites;ko00941//Flavonoid biosynthesis;ko00944//Flavone and flavonol biosynthesis	-	GO:0016491//oxidoreductase activity;GO:0046906//tetrapyrrole binding	GO:0044710//single-organism metabolic process
Unigene0119213	10.77	0.726667	-3.88958	2.119e-18	1.08074e-15	rds1	-	-	-	-	-	-	-	-
Unigene0016932	13.03	0.27	-5.59273	2.59302e-18	1.30598e-15	At1g48100	PREDICTED: polygalacturonase At1g48100 [Theobroma cacao]	-	-	-	-	GO:0030312//external encapsulating structure	GO:0004553//hydrolase activity, hydrolyzing O-glycosyl compounds	GO:0044238//primary metabolic process;GO:0045229//external encapsulating structure organization
Unigene0093907	22.3767	1.64667	-3.76437	2.71505e-18	1.32876e-15	--	-	-	-	-	-	-	-	-
Unigene0027110	1.28333	18.5367	3.85241	2.73546e-18	1.32876e-15	At4g24780	Pectate lyase/Amb allergen [Corchorus capsularis]	Metabolism	Carbohydrate metabolism	K01728	ko00040//Pentose and glucuronate interconversions	-	GO:0016837//carbon-oxygen lyase activity, acting on polysaccharides;GO:0043169//cation binding	GO:0000272//polysaccharide catabolic process
Unigene0077262	17.3	1.53	-3.49917	2.7372e-18	1.32876e-15	BZIP53	PREDICTED: bZIP transcription factor 53-like [Daucus carota subsp. sativus] [Daucus carota]	-	-	-	-	-	-	-
Unigene0026911	0.69	12.3767	4.16488	3.74001e-18	1.79396e-15	--	Aldose 1-epimerase family protein isoform 2 [Theobroma cacao]	Metabolism;Metabolism;Metabolism	Global and overview maps;Global and overview maps;Carbohydrate metabolism	K01792;K01792;K01792	ko01100//Metabolic pathways;ko01110//Biosynthesis of secondary metabolites;ko00010//Glycolysis / Gluconeogenesis	-	GO:0003824//catalytic activity;GO:0005488//binding	GO:0044238//primary metabolic process
Unigene0039391	56.74	12.0667	-2.23334	4.09226e-18	1.93983e-15	SUC2	sucrose transporter 3 [Camellia sinensis]	-	-	-	-	-	GO:0022857//transmembrane transporter activity	GO:0044765//single-organism transport
Unigene0085917	106.41	23.88	-2.15576	5.19487e-18	2.43386e-15	CYP84A1	ferulate 5-hydroxylase [Camptotheca acuminata]	Metabolism;Metabolism;Metabolism	Global and overview maps;Global and overview maps;Biosynthesis of other secondary metabolites	K09755;K09755;K09755	ko01100//Metabolic pathways;ko01110//Biosynthesis of secondary metabolites;ko00940//Phenylpropanoid biosynthesis	-	GO:0016491//oxidoreductase activity;GO:0046906//tetrapyrrole binding;GO:0046914//transition metal ion binding	GO:0044710//single-organism metabolic process
Unigene0108017	0.44	16.1133	5.19461	5.82026e-18	2.69551e-15	MIZ1	PREDICTED: protein MIZU-KUSSEI 1 [Ricinus communis]	-	-	-	-	-	-	-
Unigene0059969	8.15333	38.95	2.25616	6.68603e-18	3.06129e-15	BRG3	PREDICTED: probable BOI-related E3 ubiquitin-protein ligase 3 [Daucus carota subsp. sativus] [Daucus carota]	-	-	-	-	-	-	-
Unigene0049666	164.45	22.4433	-2.87329	8.30975e-18	3.76198e-15	--	PREDICTED: uncharacterized protein At4g22758-like [Sesamum indicum]	-	-	-	-	-	-	-
Unigene0032339	10.7633	0.843333	-3.67388	8.82576e-18	3.95008e-15	--	hypothetical protein g.51529 [Anthurium amnicola]	-	-	-	-	-	-	-
Unigene0046889	6.18	29.3133	2.24588	8.9213e-18	3.95008e-15	HMGS	3-hydroxy-3-methylglutaryl-CoA synthase [Camellia sinensis]	Metabolism;Metabolism;Metabolism;Metabolism;Metabolism;Metabolism	Global and overview maps;Global and overview maps;Amino acid metabolism;Metabolism of terpenoids and polyketides;Carbohydrate metabolism;Lipid metabolism	K01641;K01641;K01641;K01641;K01641;K01641	ko01100//Metabolic pathways;ko01110//Biosynthesis of secondary metabolites;ko00280//Valine, leucine and isoleucine degradation;ko00900//Terpenoid backbone biosynthesis;ko00650//Butanoate metabolism;ko00072//Synthesis and degradation of ketone bodies	GO:0005911//cell-cell junction;GO:0044444//cytoplasmic part	GO:0046912//transferase activity, transferring acyl groups, acyl groups converted into alkyl on transfer	GO:0006084//acetyl-CoA metabolic process;GO:0006694//steroid biosynthetic process;GO:0006720//isoprenoid metabolic process
Unigene0012670	38.3667	5.39667	-2.82971	9.2648e-18	4.05758e-15	--	PREDICTED: F-box protein At5g49610 [Citrus sinensis]	-	-	-	-	-	-	-
Unigene0038388	14.0867	108.173	2.94094	1.02178e-17	4.42684e-15	DFC	pollen-specific protein [Vitis pseudoreticulata]	-	-	-	-	-	-	-
Unigene0099335	7.82667	45.77	2.54793	1.13573e-17	4.86818e-15	At5g22090	PREDICTED: protein FAF-like, chloroplastic [Populus euphratica]	-	-	-	-	-	-	-
Unigene0027900	0.1	8.11667	6.34282	1.15211e-17	4.88641e-15	HSP70	Heat shock 70 kDa protein [Morus notabilis]	Genetic Information Processing;Genetic Information Processing;Cellular Processes	Folding, sorting and degradation;Transcription;Transport and catabolism	K03283;K03283;K03283	ko04141//Protein processing in endoplasmic reticulum;ko03040//Spliceosome;ko04144//Endocytosis	-	GO:0016628//oxidoreductase activity, acting on the CH-CH group of donors, NAD or NADP as acceptor;GO:0032550//purine ribonucleoside binding	GO:0044710//single-organism metabolic process
Unigene0082195	1.15333	8.65	2.90689	1.26032e-17	5.28966e-15	PURA1	PREDICTED: transcription factor Pur-alpha 1-like isoform X1 [Nelumbo nucifera]	-	-	-	-	-	-	-
Unigene0025550	21.4133	0.51	-5.39187	1.70225e-17	7.07082e-15	--	-	-	-	-	-	-	-	-
Unigene0049713	11.0967	1.15333	-3.26624	1.72455e-17	7.09038e-15	LSP1	PREDICTED: sphingolipid long chain base-responsive protein LSP1-like [Pyrus x bretschneideri]	-	-	-	-	-	-	-
Unigene0028123	70.37	7.88	-3.15869	1.88578e-17	7.67494e-15	--	putative nucleic acid binding protein [Corchorus olitorius]	-	-	-	-	-	GO:0016763//transferase activity, transferring pentosyl groups;GO:0043169//cation binding	GO:0010468//regulation of gene expression
Unigene0102388	30.94	4.14	-2.90177	1.94459e-17	7.83513e-15	--	-	-	-	-	-	-	-	-
Unigene0019210	11.1533	0.293333	-5.24879	1.99404e-17	7.95485e-15	--	reverse transcriptase [Corchorus capsularis]	-	-	-	-	-	-	-
Unigene0119764	82.9867	21.36	-1.95797	2.07683e-17	8.20388e-15	ATPK2	PREDICTED: serine/threonine-protein kinase AtPK1/AtPK6-like [Prunus mume]	-	-	-	-	-	GO:0004672//protein kinase activity;GO:0032550//purine ribonucleoside binding	GO:0006464//cellular protein modification process;GO:0006796//phosphate-containing compound metabolic process
Unigene0115995	5.44333	0.123333	-5.46386	2.10166e-17	8.22136e-15	kat	catalase [Klebsormidium flaccidum]	Metabolism;Metabolism;Metabolism;Environmental Information Processing;Cellular Processes;Metabolism	Global and overview maps;Global and overview maps;Carbohydrate metabolism;Signal transduction;Transport and catabolism;Amino acid metabolism	K03781;K03781;K03781;K03781;K03781;K03781	ko01110//Biosynthesis of secondary metabolites;ko01200//Carbon metabolism;ko00630//Glyoxylate and dicarboxylate metabolism;ko04016//MAPK signaling pathway - plant;ko04146//Peroxisome;ko00380//Tryptophan metabolism	-	-	-
Unigene0019907	11.78	1.42333	-3.04899	2.48088e-17	9.6115e-15	RGLG2	PREDICTED: E3 ubiquitin-protein ligase RGLG2 [Vitis vinifera]	-	-	-	-	-	GO:0043169//cation binding	-
Unigene0091200	20.7467	1.57667	-3.71793	2.71276e-17	1.04098e-14	ARR17	PREDICTED: two-component response regulator ARR17 isoform X1 [Vitis vinifera]	Environmental Information Processing	Signal transduction	K14492	ko04075//Plant hormone signal transduction	-	GO:0016772//transferase activity, transferring phosphorus-containing groups	GO:0006796//phosphate-containing compound metabolic process
Unigene0113963	0.166667	4.87667	4.87086	2.74257e-17	1.04249e-14	prnB	GABA permease, partial [Cajanus cajan]	-	-	-	-	-	-	-
Unigene0106705	81.6267	287.293	1.81541	3.11129e-17	1.17159e-14	DHAR1	dehydroascorbate reductase [Camellia sinensis]	Metabolism;Metabolism;Metabolism	Global and overview maps;Metabolism of other amino acids;Carbohydrate metabolism	K21888;K21888;K21888	ko01100//Metabolic pathways;ko00480//Glutathione metabolism;ko00053//Ascorbate and aldarate metabolism	-	-	-
Unigene0100904	23.32	4.19	-2.47655	4.16513e-17	1.5539e-14	RBK2	PREDICTED: receptor-like cytosolic serine/threonine-protein kinase RBK2 [Cucumis sativus]	-	-	-	-	-	GO:0016301//kinase activity	GO:0006468//protein phosphorylation
Unigene0067864	11.3433	0.843333	-3.7496	4.32093e-17	1.59724e-14	ADH6	PREDICTED: probable mannitol dehydrogenase [Ricinus communis]	Metabolism;Metabolism;Metabolism	Global and overview maps;Global and overview maps;Biosynthesis of other secondary metabolites	K00083;K00083;K00083	ko01100//Metabolic pathways;ko01110//Biosynthesis of secondary metabolites;ko00940//Phenylpropanoid biosynthesis	-	-	-
Unigene0105599	8.31667	42.6667	2.35903	4.78873e-17	1.75407e-14	--	Late embryogenesis abundant hydroxyproline-rich glycofamily protein isoform 3 [Theobroma cacao]	-	-	-	-	-	-	-
Unigene0016112	9.66333	59.84	2.63052	5.55732e-17	2.01726e-14	--	Senescence regulator [Cynara cardunculus var. scolymus] [Cynara cardunculus]	-	-	-	-	-	-	-
Unigene0096940	18.84	1.41333	-3.73663	5.82292e-17	2.0948e-14	PPD	Pyruvate, phosphate dikinase, chloroplastic [Anthurium amnicola]	Metabolism;Metabolism;Metabolism;Metabolism	Global and overview maps;Global and overview maps;Carbohydrate metabolism;Energy metabolism	K01006;K01006;K01006;K01006	ko01100//Metabolic pathways;ko01200//Carbon metabolism;ko00620//Pyruvate metabolism;ko00710//Carbon fixation in photosynthetic organisms	-	GO:0016781//phosphotransferase activity, paired acceptors;GO:0032550//purine ribonucleoside binding;GO:0043169//cation binding	GO:0006796//phosphate-containing compound metabolic process;GO:0032787//monocarboxylic acid metabolic process
Unigene0066657	4.3	30.1067	2.80767	6.07516e-17	2.1662e-14	GSVIVT00026920001	PREDICTED: probable polygalacturonase [Citrus sinensis]	-	-	-	-	-	-	-
Unigene0098577	41.3467	163.563	1.98401	6.64891e-17	2.34998e-14	SPX2	PREDICTED: SPX domain-containing protein 1-like [Jatropha curcas]	-	-	-	-	-	-	-
Unigene0040461	12.2833	0.733333	-4.06609	8.62344e-17	3.02135e-14	RZPF34	PREDICTED: RING finger and CHY zinc finger domain-containing protein 1 [Jatropha curcas]	Genetic Information Processing	Folding, sorting and degradation	K10144	ko04120//Ubiquitin mediated proteolysis	-	GO:0043169//cation binding	-
Unigene0094100	8.02667	48.31	2.58945	1.05479e-16	3.66377e-14	HSC-2	PREDICTED: LOW QUALITY PROTEIN: heat shock cognate 70 kDa protein 2-like [Jatropha curcas]	Genetic Information Processing;Genetic Information Processing;Cellular Processes	Folding, sorting and degradation;Transcription;Transport and catabolism	K03283;K03283;K03283	ko04141//Protein processing in endoplasmic reticulum;ko03040//Spliceosome;ko04144//Endocytosis	-	GO:0032550//purine ribonucleoside binding	-
Unigene0068748	33.2333	145.923	2.13451	1.60499e-16	5.5272e-14	Slc37a2	MFS_1 domain-containing protein [Cephalotus follicularis]	-	-	-	-	GO:0031224//intrinsic component of membrane	-	GO:0044763//single-organism cellular process;GO:0044765//single-organism transport
Unigene0080257	0.81	28.38	5.13081	1.62109e-16	5.53534e-14	H3-7	Histone H3.2, partial [Noccaea caerulescens]	-	-	-	-	-	-	-
Unigene0038576	6.93667	0.756667	-3.19651	1.7778e-16	6.00958e-14	CIS3	myb-like protein D [Dorcoceras hygrometricum]	-	-	-	-	-	-	-
Unigene0092431	21.9233	1.25333	-4.12863	1.78981e-16	6.00958e-14	SCPL29	serine carboxypeptidase-like 26 [Nicotiana attenuata]	-	-	-	-	-	-	-
Unigene0117468	76.0067	16.3	-2.22125	2.01274e-16	6.65087e-14	D14	PREDICTED: strigolactone esterase D14 [Juglans regia]	-	-	-	-	-	-	-
Unigene0005062	77.8167	16.4433	-2.24258	2.01382e-16	6.65087e-14	FDD123	Bacteriorhodopsin-like protein [Klebsormidium flaccidum]	-	-	-	-	-	-	-
Unigene0113899	165.873	24.3667	-2.7671	2.30929e-16	7.56472e-14	--	unnamed protein product [Coffea canephora]	-	-	-	-	-	-	-
Unigene0018760	2.32333	16.74	2.84903	2.56992e-16	8.3506e-14	RSZ21	PREDICTED: serine/arginine-rich splicing factor RSZ21 isoform X1 [Arachis duranensis]	Genetic Information Processing	Transcription	K12896	ko03040//Spliceosome	-	-	-
Unigene0016201	6.56667	0.476667	-3.78411	2.68186e-16	8.64459e-14	--	hypothetical protein g.51529 [Anthurium amnicola]	-	-	-	-	-	-	-
Unigene0004879	1.39333	12.8433	3.20441	3.11163e-16	9.9503e-14	DSP1	PREDICTED: probable tyrosine-protein phosphatase At1g05000 [Vitis vinifera]	-	-	-	-	-	GO:0042578//phosphoric ester hydrolase activity	GO:0002831//regulation of response to biotic stimulus;GO:0006470//protein dephosphorylation;GO:0043405//regulation of MAP kinase activity
Unigene0093305	2.05	23.6033	3.52529	3.7794e-16	1.19905e-13	RALFL24	PREDICTED: protein RALF-like 24 [Nicotiana sylvestris]	-	-	-	-	-	-	-
Unigene0113847	62.67	18.4033	-1.76781	4.07379e-16	1.28235e-13	ANL2	PREDICTED: homeobox-leucine zipper protein ANTHOCYANINLESS 2 isoform X2 [Vitis vinifera]	-	-	-	-	GO:0043231//intracellular membrane-bounded organelle	GO:0003677//DNA binding	GO:0010468//regulation of gene expression
Unigene0043324	0.333333	7.60333	4.51159	4.12536e-16	1.28852e-13	At3g07010	PREDICTED: probable pectate lyase 8 [Fragaria vesca subsp. vesca] [Fragaria vesca]	Metabolism	Carbohydrate metabolism	K01728	ko00040//Pentose and glucuronate interconversions	-	GO:0016837//carbon-oxygen lyase activity, acting on polysaccharides;GO:0043169//cation binding	GO:0000272//polysaccharide catabolic process
Unigene0083131	14520.1	4370.22	-1.73228	4.74503e-16	1.47067e-13	GOLS1	galactinol synthase [Camellia sinensis]	Metabolism	Carbohydrate metabolism	K18819	ko00052//Galactose metabolism	-	GO:0016740//transferase activity	-
Unigene0038588	8.29	36.45	2.13647	7.99556e-16	2.45922e-13	--	Abhydrolase_6 domain-containing protein [Cephalotus follicularis]	-	-	-	-	-	-	-
Unigene0118162	14.5967	2.36667	-2.62471	1.02138e-15	3.11768e-13	nadA	NADH oxidase [Symbiodinium microadriaticum]	Metabolism;Metabolism;Metabolism	Global and overview maps;Global and overview maps;Lipid metabolism	K05894;K05894;K05894	ko01100//Metabolic pathways;ko01110//Biosynthesis of secondary metabolites;ko00592//alpha-Linolenic acid metabolism	-	-	GO:0044710//single-organism metabolic process
Unigene0009936	93.68	17.45	-2.42451	1.03892e-15	3.14738e-13	--	dehydrin [Camellia sinensis]	-	-	-	-	-	-	-
Unigene0021391	11.51	1.14333	-3.33157	1.09749e-15	3.28337e-13	At2g25060	PREDICTED: early nodulin-like protein 2 [Ipomoea nil]	Metabolism;Metabolism;Metabolism;Genetic Information Processing	Global and overview maps;Nucleotide metabolism;Nucleotide metabolism;Transcription	K03006;K03006;K03006;K03006	ko01100//Metabolic pathways;ko00230//Purine metabolism;ko00240//Pyrimidine metabolism;ko03020//RNA polymerase	-	-	-
Unigene0112908	1.95	15.1833	2.96094	1.10011e-15	3.28337e-13	--	-	-	-	-	-	-	-	-
Unigene0059075	21.0067	2.45667	-3.09607	1.43799e-15	4.23009e-13	TSJT1	PREDICTED: stem-specific protein TSJT1 [Ricinus communis]	-	-	-	-	-	-	-
Unigene0040987	50.1433	11.7767	-2.09013	1.43831e-15	4.23009e-13	--	hypothetical protein MANES_16G012800 [Manihot esculenta]	-	-	-	-	-	-	-
Unigene0090097	9.54333	1.67667	-2.5089	2.39553e-15	6.99426e-13	WRKY41	PREDICTED: probable WRKY transcription factor 41 [Populus euphratica]	-	-	-	-	-	-	-
Unigene0035100	10.6433	0.796667	-3.73983	2.65835e-15	7.70577e-13	--	hypothetical protein KFL_005970020 [Klebsormidium flaccidum]	-	-	-	-	-	-	-
Unigene0007361	20.6267	0.82	-4.65274	2.81269e-15	8.09493e-13	--	PREDICTED: ankyrin repeat-containing protein At3g12360-like [Ziziphus jujuba]	-	-	-	-	-	-	-
Unigene0019355	1.78667	11.6067	2.69961	2.88294e-15	8.23825e-13	--	PREDICTED: forkhead box protein P2-like [Gossypium raimondii]	-	-	-	-	-	-	-
Unigene0007156	11.89	68.9433	2.53566	3.08991e-15	8.76752e-13	LBD37	PREDICTED: LOB domain-containing protein 37-like [Solanum lycopersicum]	-	-	-	-	-	-	-
Unigene0017348	3.57667	25.0467	2.80793	3.35543e-15	9.45433e-13	SS	sucrose synthase 1 [Camellia sinensis]	Metabolism;Metabolism	Global and overview maps;Carbohydrate metabolism	K00695;K00695	ko01100//Metabolic pathways;ko00500//Starch and sucrose metabolism	-	-	-
Unigene0046914	18.0067	1.50667	-3.5791	3.8716e-15	1.0833e-12	--	Cytochrom_B561 domain-containing protein/DUF568 domain-containing protein [Cephalotus follicularis]	-	-	-	-	-	-	-
Unigene0001758	1.33	11.5	3.11214	4.11975e-15	1.14478e-12	HSP70	Heat shock protein 70 family [Corchorus olitorius]	Genetic Information Processing;Genetic Information Processing;Cellular Processes	Folding, sorting and degradation;Transcription;Transport and catabolism	K03283;K03283;K03283	ko04141//Protein processing in endoplasmic reticulum;ko03040//Spliceosome;ko04144//Endocytosis	GO:0005576//extracellular region;GO:0030312//external encapsulating structure;GO:0031090//organelle membrane;GO:0043231//intracellular membrane-bounded organelle;GO:0044444//cytoplasmic part	GO:0032550//purine ribonucleoside binding;GO:0044389//ubiquitin-like protein ligase binding	GO:0010468//regulation of gene expression;GO:0032446//protein modification by small protein conjugation;GO:0033554//cellular response to stress;GO:0034645//cellular macromolecule biosynthetic process
Unigene0009167	22.85	2.23333	-3.35492	4.18991e-15	1.1563e-12	--	hypothetical protein COCSUDRAFT_41610 [Coccomyxa subellipsoidea C-169]	-	-	-	-	-	-	-
Unigene0016160	6.15	31.1933	2.34258	4.85149e-15	1.32977e-12	APF2	PREDICTED: protein ASPARTIC PROTEASE IN GUARD CELL 2 [Sesamum indicum]	-	-	-	-	-	GO:0016787//hydrolase activity	GO:0019538//protein metabolic process
Unigene0043864	16.5467	3.89333	-2.08746	5.16805e-15	1.40697e-12	TPS7	alpha,alpha-trehalose-phosphate synthase 7 [Camellia sinensis]	Metabolism;Metabolism	Global and overview maps;Carbohydrate metabolism	K16055;K16055	ko01100//Metabolic pathways;ko00500//Starch and sucrose metabolism	GO:0044444//cytoplasmic part	GO:0016740//transferase activity	GO:0005991//trehalose metabolic process;GO:0006006//glucose metabolic process
Unigene0110501	10.3533	0.816667	-3.6642	5.9458e-15	1.60784e-12	--	-	-	-	-	-	-	-	-
Unigene0093743	0.193333	6.82333	5.14131	6.17596e-15	1.65115e-12	Bp10	PREDICTED: L-ascorbate oxidase homolog [Juglans regia]	-	-	-	-	-	GO:0016682//oxidoreductase activity, acting on diphenols and related substances as donors, oxygen as acceptor	GO:0044710//single-organism metabolic process
Unigene0015413	11.7767	48.53	2.04295	6.18793e-15	1.65115e-12	CSLH1	Cellulose_synt domain-containing protein [Cephalotus follicularis]	-	-	-	-	-	GO:0016757//transferase activity, transferring glycosyl groups	-
Unigene0056366	0.563333	9.59667	4.09047	7.16886e-15	1.90031e-12	--	carbohydrate binding domain-containing protein precursor [Solanum lycopersicum]	-	-	-	-	-	-	-
Unigene0119900	11.4733	49.5867	2.11167	7.24519e-15	1.90799e-12	GSDA	PREDICTED: tRNA(adenine(34)) deaminase, chloroplastic [Jatropha curcas]	-	-	-	-	-	GO:0003824//catalytic activity;GO:0046914//transition metal ion binding	-
Unigene0100139	7.45	38.06	2.35296	7.46571e-15	1.9533e-12	--	PREDICTED: metallothiol transferase FosB [Citrus sinensis]	-	-	-	-	-	GO:0003824//catalytic activity	-
Unigene0104091	91.6533	23.08	-1.98954	8.30494e-15	2.15886e-12	SOBIR1	PREDICTED: leucine-rich repeat receptor-like serine/threonine/tyrosine-protein kinase SOBIR1 [Populus euphratica]	-	-	-	-	GO:0031224//intrinsic component of membrane	GO:0004674//protein serine/threonine kinase activity;GO:0004713//protein tyrosine kinase activity;GO:0032550//purine ribonucleoside binding	GO:0006468//protein phosphorylation;GO:0008219//cell death;GO:0009910//negative regulation of flower development;GO:0031347//regulation of defense response
Unigene0010451	0.453333	8.13333	4.1652	8.86044e-15	2.28038e-12	VDAC1	PREDICTED: mitochondrial outer membrane protein porin of 36 kDa-like [Ziziphus jujuba]	-	-	-	-	-	-	-
Unigene0077118	1.26	13.1767	3.38649	8.88562e-15	2.28038e-12	TLP1	Thaumatin domain-containing protein [Cephalotus follicularis]	-	-	-	-	-	-	-
Unigene0114045	12.3	0.813333	-3.91867	9.05587e-15	2.30936e-12	--	-	-	-	-	-	-	-	-
Unigene0104640	2.38	27.5933	3.53529	1.22812e-14	3.11217e-12	NIP3-1	noduline-like intrinsic protein 3;3 [Salix purpurea]	-	-	-	-	GO:0031224//intrinsic component of membrane;GO:0044459//plasma membrane part	GO:0005372//water transmembrane transporter activity;GO:0015103//inorganic anion transmembrane transporter activity;GO:0015563//uptake transmembrane transporter activity	GO:0000041//transition metal ion transport;GO:0001101//response to acid chemical;GO:0009267//cellular response to starvation;GO:0015698//inorganic anion transport;GO:0034220//ion transmembrane transport;GO:0042044//fluid transport
Unigene0010663	0.663333	12.65	4.25326	1.2411e-14	3.12539e-12	At5g56590	PREDICTED: glucan endo-1,3-beta-glucosidase 12-like [Jatropha curcas]	-	-	-	-	-	GO:0016787//hydrolase activity	GO:0044238//primary metabolic process
Unigene0108585	66.9467	246.047	1.87785	1.38717e-14	3.47155e-12	SPX2	SPX domain-containing protein 2 [Camellia oleifera]	-	-	-	-	-	-	-
Unigene0107423	5.73333	30.5167	2.41215	1.46801e-14	3.65118e-12	--	hypothetical protein JCGZ_25652 [Jatropha curcas]	-	-	-	-	-	-	-
Unigene0078231	14.59	1.58	-3.20698	2.35589e-14	5.82352e-12	AN5994	carbohydrate kinase family isoform 1 [Galdieria sulphuraria]	-	-	-	-	GO:0009536//plastid	GO:0016836//hydro-lyase activity;GO:0016854//racemase and epimerase activity	GO:0019674//NAD metabolic process
Unigene0045403	2.21333	18.93	3.09638	2.4103e-14	5.92169e-12	--	DUF4228 domain-containing protein, partial [Cephalotus follicularis]	-	-	-	-	-	-	-
Unigene0031171	0.83	19.5933	4.56111	2.52878e-14	6.17513e-12	--	hypothetical protein VITISV_034286 [Vitis vinifera]	-	-	-	-	-	-	-
Unigene0077678	1.06333	11.2833	3.40753	2.58788e-14	6.28138e-12	At3g28050	PREDICTED: WAT1-related protein At3g28050-like [Ziziphus jujuba]	-	-	-	-	GO:0031224//intrinsic component of membrane	GO:0005215//transporter activity	GO:0044763//single-organism cellular process
Unigene0022240	16.65	3.76	-2.14672	2.72312e-14	6.57007e-12	WRKY53	PREDICTED: probable WRKY transcription factor 46 [Populus euphratica]	-	-	-	-	-	-	-
Unigene0032337	12.1333	1.49333	-3.02237	2.9539e-14	7.08443e-12	--	hypothetical protein g.51529 [Anthurium amnicola]	-	-	-	-	-	-	-
Unigene0008816	20.3067	117.727	2.53542	3.47468e-14	8.28412e-12	HSP18.1	PREDICTED: 18.1 kDa class I heat shock protein [Theobroma cacao]	Genetic Information Processing	Folding, sorting and degradation	K13993	ko04141//Protein processing in endoplasmic reticulum	-	-	-
Unigene0100707	3.80667	16.8733	2.14814	3.73913e-14	8.86217e-12	cpnB	PREDICTED: phenylacetone monooxygenase-like [Ziziphus jujuba]	-	-	-	-	-	-	-
Unigene0117582	23.1067	172.55	2.90063	4.21877e-14	9.94051e-12	DIR5	Plant disease resistance response protein [Cynara cardunculus var. scolymus] [Cynara cardunculus]	-	-	-	-	-	-	-
Unigene0091107	2.30667	18.8467	3.03043	4.40172e-14	1.02743e-11	MGD2	PREDICTED: monogalactosyldiacylglycerol synthase 2, chloroplastic-like [Fragaria vesca subsp. vesca] [Fragaria vesca]	Metabolism;Metabolism	Global and overview maps;Lipid metabolism	K03715;K03715	ko01100//Metabolic pathways;ko00561//Glycerolipid metabolism	-	-	-
Unigene0021224	36.3067	10.64	-1.77074	4.41142e-14	1.02743e-11	GATA5	PREDICTED: GATA transcription factor 5-like [Nicotiana sylvestris]	-	-	-	-	-	-	-
Unigene0038742	0.936667	11.1367	3.57164	4.92042e-14	1.13939e-11	NPF2.11	PREDICTED: protein NRT1/ PTR FAMILY 2.11-like [Nicotiana tomentosiformis]	-	-	-	-	-	-	-
Unigene0100225	3.83333	31.4033	3.03425	6.71138e-14	1.54523e-11	PIP2-4	PIP2;1 [Karelinia caspia]	-	-	-	-	GO:0031224//intrinsic component of membrane	-	GO:0051234//establishment of localization
Unigene0059892	32.7533	134.377	2.03657	6.98669e-14	1.59948e-11	GLX1	Glyoxalase domain-containing protein [Cephalotus follicularis]	Metabolism	Carbohydrate metabolism	K01759	ko00620//Pyruvate metabolism	-	-	-
Unigene0066510	17.5467	62.44	1.83127	7.1509e-14	1.62782e-11	--	PREDICTED: uncharacterized protein LOC100243866 [Vitis vinifera]	-	-	-	-	-	-	-
Unigene0006732	0.103333	6.01333	5.86279	7.36781e-14	1.66777e-11	--	-	-	-	-	-	-	-	-
Unigene0114757	6.28667	30.8733	2.29599	8.91547e-14	2.00683e-11	abhd17c	PREDICTED: protein ABHD17B-like [Juglans regia]	Metabolism	Lipid metabolism	K01076	ko00062//Fatty acid elongation	-	-	-
Unigene0000090	14.1733	90.6233	2.6767	9.30177e-14	2.08215e-11	BAM3	chloroplast beta-amylase 3 [Camellia sinensis]	-	-	-	-	GO:0009532//plastid stroma	GO:0016160//amylase activity	GO:0000023//maltose metabolic process;GO:0005982//starch metabolic process
Unigene0081270	9.66667	84.0367	3.11993	9.98964e-14	2.22377e-11	--	PREDICTED: uncharacterized protein LOC100527473 [Glycine max]	-	-	-	-	-	-	-
Unigene0058134	30.0667	6.45667	-2.2193	1.0106e-13	2.23732e-11	HMG3	3-hydroxy-3-methylglutaryl coenzyme A reductase [Camellia sinensis]	Metabolism;Metabolism;Metabolism	Global and overview maps;Global and overview maps;Metabolism of terpenoids and polyketides	K00021;K00021;K00021	ko01100//Metabolic pathways;ko01110//Biosynthesis of secondary metabolites;ko00900//Terpenoid backbone biosynthesis	GO:0031090//organelle membrane;GO:0031224//intrinsic component of membrane;GO:0043231//intracellular membrane-bounded organelle	GO:0000166//nucleotide binding;GO:0016614//oxidoreductase activity, acting on CH-OH group of donors;GO:0048037//cofactor binding	GO:0006720//isoprenoid metabolic process;GO:0006732//coenzyme metabolic process
Unigene0012753	95.3567	30.64	-1.63792	1.11257e-13	2.4496e-11	PDR2	PREDICTED: pleiotropic drug resistance protein 2-like [Sesamum indicum]	-	-	-	-	-	GO:0017111//nucleoside-triphosphatase activity;GO:0032550//purine ribonucleoside binding	-
Unigene0010337	11.6067	40.22	1.79296	1.17424e-13	2.57133e-11	spoIIIAA	PREDICTED: uncharacterized protein ycf45 isoform X1 [Vitis vinifera]	-	-	-	-	-	-	-
Unigene0083329	1.03	13.4	3.70152	1.20422e-13	2.62272e-11	TUBB	tubulin beta-2 chain [Camelina sativa]	Cellular Processes	Transport and catabolism	K07375	ko04145//Phagosome	GO:0005911//cell-cell junction;GO:0015630//microtubule cytoskeleton;GO:0016020//membrane;GO:0030312//external encapsulating structure;GO:0043231//intracellular membrane-bounded organelle;GO:0043234//protein complex	GO:0005198//structural molecule activity;GO:0017111//nucleoside-triphosphatase activity;GO:0032550//purine ribonucleoside binding	GO:0006970//response to osmotic stress;GO:0010038//response to metal ion;GO:0043623//cellular protein complex assembly;GO:0044763//single-organism cellular process
Unigene0095729	7.75667	1.08333	-2.83996	1.43927e-13	3.11693e-11	SNG1	-	-	-	-	-	-	-	-
Unigene0077078	24.48	3.04	-3.00946	1.4466e-13	3.11693e-11	SARD1	PREDICTED: protein SAR DEFICIENT 1-like isoform X1 [Citrus sinensis]	-	-	-	-	-	-	GO:0009617//response to bacterium;GO:0009696//salicylic acid metabolic process;GO:0009719//response to endogenous stimulus;GO:0009814//defense response, incompatible interaction;GO:0009863//salicylic acid mediated signaling pathway;GO:0031323//regulation of cellular metabolic process;GO:0031347//regulation of defense response;GO:0044260//cellular macromolecule metabolic process;GO:0060255//regula…
Unigene0013413	86.7333	23.02	-1.9137	1.66786e-13	3.57455e-11	NRT2.5	PREDICTED: high affinity nitrate transporter 2.5 [Sesamum indicum]	Metabolism	Energy metabolism	K02575	ko00910//Nitrogen metabolism	-	-	GO:0044763//single-organism cellular process
Unigene0055454	9.69	34.5	1.83203	1.91951e-13	4.09211e-11	MARC2	PREDICTED: mitochondrial amidoxime reducing component 2-like [Solanum pennellii]	-	-	-	-	-	GO:0043168//anion binding;GO:0046914//transition metal ion binding	-
Unigene0074618	0.606667	5.77667	3.25126	2.17006e-13	4.60189e-11	--	hypothetical protein COCSUDRAFT_41290 [Coccomyxa subellipsoidea C-169]	-	-	-	-	-	-	-
Unigene0002681	1.42333	13.0033	3.19154	2.28855e-13	4.82776e-11	TCS2	theobromine synthase [Camellia japonica]	Metabolism;Metabolism	Global and overview maps;Lipid metabolism	K08241;K08241	ko01110//Biosynthesis of secondary metabolites;ko00592//alpha-Linolenic acid metabolism	-	-	-
Unigene0102490	48.5467	168.387	1.79433	2.30575e-13	4.83872e-11	UGT91A1	UDP-glycosyltransferase 91A5 [Camellia sinensis]	-	-	-	-	-	GO:0016758//transferase activity, transferring hexosyl groups	-
Unigene0103763	15.35	1.50333	-3.352	2.7588e-13	5.75946e-11	PHO89	phosphate transporter [Klebsormidium flaccidum]	-	-	-	-	-	-	-
Unigene0059426	33.0167	6.58667	-2.32557	2.79269e-13	5.80016e-11	--	PAR1 protein [Theobroma cacao]	-	-	-	-	-	-	-
Unigene0069616	6.88667	49.33	2.84059	2.89501e-13	5.98184e-11	AAP3	PREDICTED: amino acid permease 4-like [Ipomoea nil]	-	-	-	-	-	-	-
Unigene0009722	7.47	41.7167	2.48144	3.149e-13	6.47344e-11	At2g37460	PREDICTED: WAT1-related protein At2g37460 [Vitis vinifera]	-	-	-	-	-	-	-
Unigene0044378	11.9733	1.10667	-3.43553	3.52299e-13	7.20549e-11	--	-	-	-	-	-	-	-	-
Unigene0043083	7.22667	0.853333	-3.08215	3.66554e-13	7.4592e-11	ausK	aldo/keto reductase [Galdieria sulphuraria]	-	-	-	-	-	-	-
Unigene0092134	17.31	70.5267	2.02656	3.94015e-13	7.97772e-11	lhcA-P4	chlorophyll a-b binding protein CAB11 [Solanum lycopersicum]	Metabolism	Energy metabolism	K08910	ko00196//Photosynthesis - antenna proteins	-	-	-
Unigene0116159	11.7133	1.20333	-3.28304	4.2495e-13	8.56104e-11	--	-	-	-	-	-	-	-	-
Unigene0020173	6.63	0.666667	-3.31397	4.43534e-13	8.89097e-11	GLR2.7	Glutamate receptor 2.9 [Theobroma cacao]	-	-	-	-	GO:0031224//intrinsic component of membrane	-	GO:0007215//glutamate receptor signaling pathway;GO:0044765//single-organism transport
Unigene0040777	139.643	537.017	1.94322	4.63131e-13	9.23786e-11	--	-	-	-	-	-	-	-	-
Unigene0096432	1.32333	9.74	2.87975	4.88748e-13	9.7008e-11	NPF5.6	PREDICTED: protein NRT1/ PTR FAMILY 5.6 [Nelumbo nucifera]	-	-	-	-	-	-	GO:0051234//establishment of localization
Unigene0075428	10.5733	50.9233	2.2679	4.99103e-13	9.85777e-11	PCR3	PREDICTED: protein PLANT CADMIUM RESISTANCE 2-like [Ziziphus jujuba]	-	-	-	-	-	-	-
Unigene0105821	31.4567	98.1133	1.64108	5.12401e-13	1.0071e-10	BOB1	PREDICTED: protein BOBBER 1 [Sesamum indicum]	-	-	-	-	-	-	-
Unigene0095657	7.23	28.04	1.95542	6.14513e-13	1.20194e-10	At3g15890	PREDICTED: PTI1-like tyrosine-protein kinase At3g15890 [Fragaria vesca subsp. vesca] [Fragaria vesca]	-	-	-	-	-	GO:0004672//protein kinase activity;GO:0032550//purine ribonucleoside binding	GO:0006464//cellular protein modification process;GO:0006796//phosphate-containing compound metabolic process
Unigene0002184	15.0967	3.66	-2.04431	9.06102e-13	1.7637e-10	--	PREDICTED: uncharacterized protein LOC100252277 [Vitis vinifera]	-	-	-	-	-	-	-
Unigene0010494	1.02667	6.92667	2.75419	9.68021e-13	1.87517e-10	ASA2	PREDICTED: anthranilate synthase alpha subunit 2, chloroplastic-like isoform X2 [Nicotiana tomentosiformis]	Metabolism;Metabolism;Metabolism;Metabolism	Global and overview maps;Global and overview maps;Global and overview maps;Amino acid metabolism	K01657;K01657;K01657;K01657	ko01100//Metabolic pathways;ko01110//Biosynthesis of secondary metabolites;ko01230//Biosynthesis of amino acids;ko00400//Phenylalanine, tyrosine and tryptophan biosynthesis	-	GO:0016833//oxo-acid-lyase activity	GO:0008152//metabolic process
Unigene0093675	9.73333	0.42	-4.53447	9.80326e-13	1.88145e-10	--	-	-	-	-	-	-	-	-
Unigene0026843	166.603	24.4367	-2.7693	9.80601e-13	1.88145e-10	--	Glucose-repressible gene protein, partial [Anthurium amnicola]	-	-	-	-	-	-	-
Unigene0025066	265.697	88.4767	-1.58641	1.0132e-12	1.93479e-10	SPS2	PREDICTED: probable sucrose-phosphate synthase 3 [Prunus mume]	Metabolism;Metabolism	Global and overview maps;Carbohydrate metabolism	K00696;K00696	ko01100//Metabolic pathways;ko00500//Starch and sucrose metabolism	-	-	-
Unigene0087256	7.52	32.24	2.10005	1.02511e-12	1.94828e-10	NAC021	NAC transcription factor [Camellia sinensis]	-	-	-	-	GO:0043231//intracellular membrane-bounded organelle	-	GO:0010468//regulation of gene expression;GO:0034645//cellular macromolecule biosynthetic process
Unigene0005118	13.0667	44.7	1.77438	1.17514e-12	2.22295e-10	NAKR2	PREDICTED: protein SODIUM POTASSIUM ROOT DEFECTIVE 2-like [Nicotiana attenuata]	-	-	-	-	-	-	GO:0044707//single-multicellular organism process
Unigene0023951	3.02333	12.6333	2.06302	1.48315e-12	2.79248e-10	APA2	PREDICTED: aspartic proteinase [Vitis vinifera]	-	-	-	-	-	-	-
Unigene0107489	4.04667	16.9533	2.06676	1.4924e-12	2.79682e-10	CURL3	systemin receptor SR160 [Solanum peruvianum]	Environmental Information Processing	Signal transduction	K13415	ko04075//Plant hormone signal transduction	-	-	-
Unigene0045610	4.71333	0.356667	-3.7241	1.52094e-12	2.83713e-10	--	PREDICTED: uncharacterized protein LOC103697792 [Phoenix dactylifera]	-	-	-	-	-	-	-
Unigene0022224	1.02333	18.8767	4.20526	1.53857e-12	2.85677e-10	MtrDRAFT_AC149210g1v1	PREDICTED: histone H2A.1-like [Prunus mume]	-	-	-	-	GO:0000785//chromatin;GO:0043231//intracellular membrane-bounded organelle	GO:0003676//nucleic acid binding;GO:0046983//protein dimerization activity	GO:0006970//response to osmotic stress;GO:0034728//nucleosome organization;GO:0070838//divalent metal ion transport
Unigene0014512	0.986667	10.64	3.43079	1.54599e-12	2.85738e-10	ARGAH1	arginase 1 [Solanum lycopersicum]	Metabolism;Metabolism;Metabolism;Metabolism;Metabolism	Global and overview maps;Global and overview maps;Global and overview maps;Amino acid metabolism;Amino acid metabolism	K01476;K01476;K01476;K01476;K01476	ko01100//Metabolic pathways;ko01110//Biosynthesis of secondary metabolites;ko01230//Biosynthesis of amino acids;ko00330//Arginine and proline metabolism;ko00220//Arginine biosynthesis	-	GO:0016813//hydrolase activity, acting on carbon-nitrogen (but not peptide) bonds, in linear amidines;GO:0043169//cation binding	GO:0006525//arginine metabolic process;GO:0006576//cellular biogenic amine metabolic process
Unigene0022127	6.46333	34.61	2.42084	1.557e-12	2.86459e-10	TIP4-1	aquaporin TIP4-1 [Solanum lycopersicum]	-	-	-	-	GO:0031224//intrinsic component of membrane	-	GO:0051234//establishment of localization
Unigene0088512	3.51667	19.1167	2.44255	1.58799e-12	2.90833e-10	CLH1	chlorophyllase-1 [Camellia sinensis]	Metabolism;Metabolism;Metabolism	Global and overview maps;Global and overview maps;Metabolism of cofactors and vitamins	K08099;K08099;K08099	ko01100//Metabolic pathways;ko01110//Biosynthesis of secondary metabolites;ko00860//Porphyrin and chlorophyll metabolism	-	-	-
Unigene0111307	59.6867	9.02	-2.72621	1.62952e-12	2.97088e-10	--	PREDICTED: uncharacterized protein LOC100261167 [Vitis vinifera]	-	-	-	-	-	-	-
Unigene0084682	6.04333	0.69	-3.13068	1.81701e-12	3.2978e-10	--	-	-	-	-	-	-	-	-
Unigene0066389	25.65	3.75667	-2.77143	1.94191e-12	3.50868e-10	--	-	-	-	-	-	-	-	-
Unigene0060869	25.8933	143.217	2.46755	2.02644e-12	3.64506e-10	HSP17.9-D	PREDICTED: 17.3 kDa class II heat shock protein-like [Nicotiana attenuata]	Genetic Information Processing	Folding, sorting and degradation	K13993	ko04141//Protein processing in endoplasmic reticulum	-	-	-
Unigene0092682	16.7067	2.56333	-2.70433	2.04577e-12	3.66347e-10	--	-	-	-	-	-	-	-	-
Unigene0061742	127.663	431.853	1.7582	2.08779e-12	3.72218e-10	LHCA4	PREDICTED: chlorophyll a-b binding protein P4, chloroplastic [Ziziphus jujuba]	Metabolism	Energy metabolism	K08910	ko00196//Photosynthesis - antenna proteins	GO:0009521//photosystem;GO:0031224//intrinsic component of membrane	GO:0043169//cation binding;GO:0046906//tetrapyrrole binding	GO:0006091//generation of precursor metabolites and energy;GO:0006464//cellular protein modification process
Unigene0019098	40.68	13.7333	-1.56664	2.33961e-12	4.15275e-10	MGP	PREDICTED: protein indeterminate-domain 2-like isoform X1 [Nelumbo nucifera]	-	-	-	-	-	-	-
Unigene0055250	11.08	51.52	2.21717	2.36807e-12	4.18484e-10	BAM3	chloroplast beta-amylase 3 [Camellia sinensis]	Metabolism	Carbohydrate metabolism	K01177	ko00500//Starch and sucrose metabolism	GO:0009532//plastid stroma	GO:0016160//amylase activity	GO:0000023//maltose metabolic process;GO:0005982//starch metabolic process
Unigene0106551	43.8333	13.6633	-1.68172	2.41103e-12	4.24216e-10	STP13	PREDICTED: sugar transport protein 13 [Sesamum indicum]	-	-	-	-	GO:0005911//cell-cell junction;GO:0031224//intrinsic component of membrane	GO:0005356//hydrogen:glucose symporter activity;GO:0016628//oxidoreductase activity, acting on the CH-CH group of donors, NAD or NADP as acceptor	GO:0006865//amino acid transport;GO:0008645//hexose transport;GO:0044710//single-organism metabolic process;GO:0044763//single-organism cellular process
Unigene0086051	0.15	32.3533	7.75281	2.69983e-12	4.72963e-10	--	-	-	-	-	-	-	-	-
Unigene0002810	3.69333	15.1767	2.03886	2.72412e-12	4.73655e-10	katG	catalase-peroxidase [Phaeodactylum tricornutum CCAP 1055/1]	Metabolism;Metabolism;Metabolism;Metabolism	Global and overview maps;Global and overview maps;Amino acid metabolism;Amino acid metabolism	K03782;K03782;K03782;K03782	ko01100//Metabolic pathways;ko01110//Biosynthesis of secondary metabolites;ko00380//Tryptophan metabolism;ko00360//Phenylalanine metabolism	-	-	-
Unigene0057934	14.6333	56.57	1.95078	2.72729e-12	4.73655e-10	SUMO2	small ubiquitin-related modifier 1-like [Cajanus cajan]	Genetic Information Processing	Translation	K12160	ko03013//RNA transport	-	-	-
Unigene0110286	3.29667	13.5733	2.0417	2.8307e-12	4.89505e-10	BCAT2	PREDICTED: branched-chain-amino-acid aminotransferase 2, chloroplastic isoform X2 [Citrus sinensis]	Metabolism;Metabolism;Metabolism;Metabolism;Metabolism;Metabolism;Metabolism;Metabolism;Metabolism	Global and overview maps;Global and overview maps;Global and overview maps;Amino acid metabolism;Global and overview maps;Amino acid metabolism;Metabolism of cofactors and vitamins;Amino acid metabolism;Biosynthesis of other secondary metabolites	K00826;K00826;K00826;K00826;K00826;K00826;K00826;K00826;K00826	ko01100//Metabolic pathways;ko01110//Biosynthesis of secondary metabolites;ko01230//Biosynthesis of amino acids;ko00270//Cysteine and methionine metabolism;ko01210//2-Oxocarboxylic acid metabolism;ko00280//Valine, leucine and isoleucine degradation;ko00770//Pantothenate and CoA biosynthesis;ko00290//Valine, leucine and isoleucine biosynthesis;ko00966//Glucosinolate biosynthesis	-	GO:0004084//branched-chain-amino-acid transaminase activity	GO:0006520//cellular amino acid metabolic process
Unigene0116905	0.56	5.83	3.38	2.84572e-12	4.89998e-10	ENO1	Enolase_C domain-containing protein/Enolase_N domain-containing protein [Cephalotus follicularis]	Metabolism;Metabolism;Metabolism;Metabolism;Metabolism;Genetic Information Processing	Global and overview maps;Global and overview maps;Global and overview maps;Global and overview maps;Carbohydrate metabolism;Folding, sorting and degradation	K01689;K01689;K01689;K01689;K01689;K01689	ko01100//Metabolic pathways;ko01110//Biosynthesis of secondary metabolites;ko01200//Carbon metabolism;ko01230//Biosynthesis of amino acids;ko00010//Glycolysis / Gluconeogenesis;ko03018//RNA degradation	-	-	-
Unigene0061574	1.03333	8.75667	3.08308	2.91704e-12	5.00142e-10	At4g34480	PREDICTED: glucan endo-1,3-beta-D-glucosidase isoform X2 [Vitis vinifera]	-	-	-	-	GO:0031224//intrinsic component of membrane	GO:0008422//beta-glucosidase activity	GO:0044238//primary metabolic process
Unigene0089962	7.28333	0.29	-4.65047	2.96137e-12	5.05592e-10	DDB_G0274705	glutathione S-transferase [Galdieria sulphuraria]	Metabolism	Metabolism of other amino acids	K00799	ko00480//Glutathione metabolism	-	-	-
Unigene0108818	10.0633	2.35333	-2.09633	3.00293e-12	5.10524e-10	WRKY24	transcription factor WRKY33 [Lindera glauca]	Organismal Systems;Environmental Information Processing	Environmental adaptation;Signal transduction	K13424;K13424	ko04626//Plant-pathogen interaction;ko04016//MAPK signaling pathway - plant	-	-	-
Unigene0008445	3.27333	16.0867	2.29703	3.29144e-12	5.57222e-10	At5g67130	PREDICTED: PI-PLC X domain-containing protein At5g67130-like [Gossypium hirsutum]	-	-	-	-	-	GO:0042578//phosphoric ester hydrolase activity	-
Unigene0020975	0.983333	12.5733	3.67654	3.3099e-12	5.58002e-10	--	-	-	-	-	-	-	-	-
Unigene0000254	0.313333	4.59	3.87272	3.41942e-12	5.74064e-10	--	PREDICTED: putative UPF0481 protein At3g02645 [Nelumbo nucifera]	-	-	-	-	-	-	-
Unigene0117321	20.56	6.1	-1.75296	3.50308e-12	5.84625e-10	DTX18	PREDICTED: protein DETOXIFICATION 19-like [Daucus carota subsp. sativus] [Daucus carota]	-	-	-	-	GO:0031224//intrinsic component of membrane	GO:0015291//secondary active transmembrane transporter activity	GO:0044763//single-organism cellular process
Unigene0114290	1.38	10.47	2.92352	3.51135e-12	5.84625e-10	NUDT15	PREDICTED: nudix hydrolase 11 [Vitis vinifera]	Cellular Processes	Transport and catabolism	K17879	ko04146//Peroxisome	-	-	-
Unigene0065412	52.59	16.4133	-1.67992	3.67154e-12	6.07319e-10	RPT2	PREDICTED: root phototropism protein 2-like [Sesamum indicum]	-	-	-	-	-	-	GO:0009606//tropism;GO:0050794//regulation of cellular process
Unigene0021519	4.95	0.263333	-4.23247	3.6778e-12	6.07319e-10	OMT2	PREDICTED: (R,S)-reticuline 7-O-methyltransferase-like [Ziziphus jujuba]	-	-	-	-	-	GO:0016740//transferase activity	-
Unigene0069399	0.626667	6.88333	3.45734	3.8791e-12	6.37946e-10	OPT3	PREDICTED: oligopeptide transporter 3 [Sesamum indicum]	-	-	-	-	GO:0031224//intrinsic component of membrane	-	GO:0008104//protein localization;GO:0042886//amide transport;GO:0044707//single-multicellular organism process
Unigene0097024	0.286667	7.56	4.72094	4.63197e-12	7.58664e-10	BXL5	Glycosyl hydrolase family protein [Theobroma cacao]	Metabolism;Metabolism	Global and overview maps;Carbohydrate metabolism	K15920;K15920	ko01100//Metabolic pathways;ko00520//Amino sugar and nucleotide sugar metabolism	GO:0030312//external encapsulating structure;GO:0031012//extracellular matrix	GO:0016787//hydrolase activity	GO:0044238//primary metabolic process
Unigene0088508	11.2267	1.31667	-3.09197	4.89828e-12	7.99035e-10	ZAT6	PREDICTED: zinc finger protein ZAT10 [Nelumbo nucifera]	-	-	-	-	-	-	-
Unigene0065741	4.65667	23.5533	2.33856	5.00146e-12	8.12577e-10	--	PREDICTED: phosphopantothenoylcysteine decarboxylase subunit VHS3-like [Ziziphus jujuba]	-	-	-	-	-	-	-
Unigene0078953	2.39	12.65	2.40405	5.08616e-12	8.23018e-10	CYP707A4	PREDICTED: abscisic acid 8'-hydroxylase 4 [Vitis vinifera]	Metabolism	Metabolism of terpenoids and polyketides	K09843	ko00906//Carotenoid biosynthesis	-	GO:0016491//oxidoreductase activity;GO:0046906//tetrapyrrole binding;GO:0046914//transition metal ion binding	GO:0044710//single-organism metabolic process
Unigene0024284	0.386667	4.19	3.43779	5.26243e-12	8.48136e-10	COL9	PREDICTED: zinc finger protein CONSTANS-LIKE 9-like [Ziziphus jujuba]	-	-	-	-	-	GO:0046914//transition metal ion binding	-
Unigene0067041	14.6067	1.7	-3.10302	5.7544e-12	9.23731e-10	--	-	-	-	-	-	-	-	-
Unigene0117037	8.72667	51.09	2.54954	5.94302e-12	9.50223e-10	--	PREDICTED: protein phosphatase 2C 56-like [Juglans regia]	-	-	-	-	-	-	-
Unigene0014019	4.75333	24.9267	2.39068	6.34074e-12	1.00981e-09	MGD2	PREDICTED: monogalactosyldiacylglycerol synthase 2, chloroplastic-like [Nicotiana tabacum]	Metabolism;Metabolism	Global and overview maps;Lipid metabolism	K03715;K03715	ko01100//Metabolic pathways;ko00561//Glycerolipid metabolism	-	-	-
Unigene0074503	0.06	3.98	6.05166	6.45183e-12	1.02345e-09	ASN1	PREDICTED: asparagine synthetase [glutamine-hydrolyzing] [Nicotiana tomentosiformis]	Metabolism;Metabolism;Metabolism	Global and overview maps;Global and overview maps;Amino acid metabolism	K01953;K01953;K01953	ko01100//Metabolic pathways;ko01110//Biosynthesis of secondary metabolites;ko00250//Alanine, aspartate and glutamate metabolism	-	GO:0016884//carbon-nitrogen ligase activity, with glutamine as amido-N-donor;GO:0032550//purine ribonucleoside binding	GO:0006529//asparagine biosynthetic process;GO:0009064//glutamine family amino acid metabolic process;GO:0009642//response to light intensity
Unigene0030041	10.44	1.39667	-2.90206	6.78225e-12	1.07165e-09	--	-	-	-	-	-	-	-	-
Unigene0113182	32.46	7.4	-2.13307	7.29018e-12	1.14741e-09	--	-	-	-	-	-	-	-	-
Unigene0021965	2.20667	13.3333	2.5951	7.6278e-12	1.19587e-09	--	PREDICTED: uncharacterized protein LOC100241465 [Vitis vinifera]	-	-	-	-	-	-	-
Unigene0102845	118.557	19.04	-2.63847	8.1111e-12	1.26671e-09	--	PREDICTED: uncharacterized protein LOC18589660 [Theobroma cacao]	-	-	-	-	-	-	-
Unigene0100397	13.3433	40.16	1.58964	9.20752e-12	1.43239e-09	ITPK3	PREDICTED: inositol-tetrakisphosphate 1-kinase 2-like isoform X1 [Sesamum indicum]	Metabolism;Environmental Information Processing;Metabolism	Global and overview maps;Signal transduction;Carbohydrate metabolism	K00913;K00913;K00913	ko01100//Metabolic pathways;ko04070//Phosphatidylinositol signaling system;ko00562//Inositol phosphate metabolism	GO:0043231//intracellular membrane-bounded organelle	GO:0032550//purine ribonucleoside binding;GO:0046872//metal ion binding;GO:0051765//inositol tetrakisphosphate kinase activity;GO:0051766//inositol trisphosphate kinase activity	GO:0001101//response to acid chemical;GO:0009694//jasmonic acid metabolic process;GO:0043647//inositol phosphate metabolic process;GO:0051707//response to other organism
Unigene0075283	4.76333	19.0233	1.99773	9.67359e-12	1.49911e-09	DTX48	PREDICTED: protein DETOXIFICATION 48 [Ricinus communis]	-	-	-	-	GO:0031224//intrinsic component of membrane	GO:0015291//secondary active transmembrane transporter activity	GO:0044763//single-organism cellular process
Unigene0072242	7.86333	44.3367	2.49529	9.72079e-12	1.50065e-09	--	-	-	-	-	-	-	-	-
Unigene0049336	0.36	8.87333	4.62341	9.8075e-12	1.50692e-09	AED3	PREDICTED: protein ASPARTIC PROTEASE IN GUARD CELL 1 [Ricinus communis]	-	-	-	-	GO:0005618//cell wall	GO:0004175//endopeptidase activity	GO:0019538//protein metabolic process
Unigene0010864	1.16667	7.28667	2.64287	9.83622e-12	1.50692e-09	CAX3	PREDICTED: vacuolar cation/proton exchanger 3-like isoform X1 [Populus euphratica]	-	-	-	-	GO:0031224//intrinsic component of membrane	GO:0015368//calcium:cation antiporter activity	GO:0006816//calcium ion transport;GO:0044763//single-organism cellular process
Unigene0114761	148.067	47.3267	-1.64552	1.01052e-11	1.54226e-09	WRKY6	PREDICTED: probable WRKY transcription factor 31 [Juglans regia]	-	-	-	-	-	-	-
Unigene0003954	2.68333	42.07	3.97069	1.01524e-11	1.54362e-09	--	-	-	-	-	-	-	-	-
Unigene0044263	39.9333	8.67333	-2.20294	1.03956e-11	1.57466e-09	--	PREDICTED: vitellogenin [Theobroma cacao]	-	-	-	-	-	-	-
Unigene0043764	111.533	41.71	-1.41901	1.16477e-11	1.75333e-09	BXL2	beta xylosidase [Camellia sinensis]	-	-	-	-	GO:0005576//extracellular region;GO:0005618//cell wall;GO:0031012//extracellular matrix	GO:0004553//hydrolase activity, hydrolyzing O-glycosyl compounds	GO:0003006//developmental process involved in reproduction;GO:0044238//primary metabolic process
Unigene0116728	5.11667	0.56	-3.19171	1.16622e-11	1.75333e-09	MTP5	cation diffusion facilitator 10 (ISS) [Ostreococcus tauri]	-	-	-	-	-	-	-
Unigene0022857	13.17	0.933333	-3.81872	1.21518e-11	1.82015e-09	--	PREDICTED: cucumber peeling cupredoxin-like [Fragaria vesca subsp. vesca] [Fragaria vesca]	-	-	-	-	-	-	-
Unigene0033232	409.923	141.207	-1.53755	1.22936e-11	1.83457e-09	TIF	PREDICTED: protein translation factor SUI1 homolog [Vitis vinifera]	Genetic Information Processing	Translation	K03113	ko03013//RNA transport	-	-	-
Unigene0011345	9.48667	1.94667	-2.2849	1.40803e-11	2.09345e-09	BACOVA_02659	PREDICTED: beta-glucosidase BoGH3B-like isoform X1 [Prunus mume]	Metabolism;Metabolism;Metabolism;Metabolism;Metabolism	Global and overview maps;Global and overview maps;Carbohydrate metabolism;Biosynthesis of other secondary metabolites;Metabolism of other amino acids	K05349;K05349;K05349;K05349;K05349	ko01100//Metabolic pathways;ko01110//Biosynthesis of secondary metabolites;ko00500//Starch and sucrose metabolism;ko00940//Phenylpropanoid biosynthesis;ko00460//Cyanoamino acid metabolism	-	GO:0003824//catalytic activity	GO:0044238//primary metabolic process
Unigene0107984	7.05	30.51	2.11359	1.45636e-11	2.15734e-09	RBCX2	Chaperonin-like RbcX [Corchorus capsularis]	-	-	-	-	-	GO:0005515//protein binding	GO:0006457//protein folding
Unigene0014558	7.88	0.553333	-3.83197	1.58157e-11	2.33424e-09	SUR7	-	-	-	-	-	-	-	-
Unigene0017198	2.88333	12.9067	2.16231	1.65339e-11	2.43133e-09	--	DUF946 domain-containing protein [Cephalotus follicularis]	-	-	-	-	-	-	-
Unigene0055070	8.98667	30.0167	1.73991	1.66056e-11	2.433e-09	Os02g0799000	PREDICTED: probable protein phosphatase 2C 27 [Nicotiana tomentosiformis]	-	-	-	-	-	-	-
Unigene0016933	9.54333	0.03	-8.31339	1.92085e-11	2.80251e-09	At1g48100	PREDICTED: polygalacturonase At1g48100 [Prunus mume]	-	-	-	-	-	-	-
Unigene0033624	26.3733	5.48667	-2.26508	1.92667e-11	2.80251e-09	PMP3	Plasma membrane proteolipid 3 [Auxenochlorella protothecoides]	-	-	-	-	-	-	-
Unigene0020510	26.5	104.233	1.97575	1.97122e-11	2.857e-09	--	octicosapeptide/Phox/Bem1p domain-containing family protein [Populus trichocarpa]	-	-	-	-	-	-	-
Unigene0030452	9.07	2.26	-2.00478	1.99503e-11	2.88114e-09	TY3B-I	reverse transcriptase [Corchorus capsularis]	-	-	-	-	-	-	-
Unigene0021838	117.867	45.6467	-1.36857	2.08849e-11	3.00533e-09	AHL11	PREDICTED: AT-hook motif nuclear-localized protein 9 [Ricinus communis]	-	-	-	-	-	-	-
Unigene0099442	27.47	8.67	-1.66375	2.11411e-11	3.03138e-09	Os03g0267300	fructose-1,6-bisphosphatase chloroplastic-like 3 (chloroplast) [Camellia sinensis]	Metabolism;Metabolism;Metabolism;Metabolism;Metabolism;Metabolism;Metabolism	Global and overview maps;Global and overview maps;Global and overview maps;Carbohydrate metabolism;Energy metabolism;Carbohydrate metabolism;Carbohydrate metabolism	K03841;K03841;K03841;K03841;K03841;K03841;K03841	ko01100//Metabolic pathways;ko01110//Biosynthesis of secondary metabolites;ko01200//Carbon metabolism;ko00010//Glycolysis / Gluconeogenesis;ko00710//Carbon fixation in photosynthetic organisms;ko00030//Pentose phosphate pathway;ko00051//Fructose and mannose metabolism	-	GO:0050308//sugar-phosphatase activity	GO:0006796//phosphate-containing compound metabolic process
Unigene0097476	44.92	15.7867	-1.50865	2.13857e-11	3.05557e-09	IDD1	zinc finger protein JACKDAW-like [Dorcoceras hygrometricum]	-	-	-	-	-	-	-
Unigene0065410	15.6067	4.49	-1.79738	2.20146e-11	3.13432e-09	RPT2	PREDICTED: root phototropism protein 2-like [Sesamum indicum]	-	-	-	-	-	-	GO:0009606//tropism;GO:0050794//regulation of cellular process
Unigene0057364	9.50333	0.0266667	-8.47725	2.40613e-11	3.41332e-09	--	glutathione-dependent formaldehyde-activating GFA [Bathycoccus prasinos]	-	-	-	-	-	-	-
Unigene0107614	1.10667	5.59333	2.33749	2.41437e-11	3.41332e-09	At2g47680	PREDICTED: DExH-box ATP-dependent RNA helicase DExH8 isoform X1 [Citrus sinensis]	-	-	-	-	GO:0009536//plastid	GO:0003676//nucleic acid binding;GO:0032550//purine ribonucleoside binding;GO:0042623//ATPase activity, coupled;GO:0043169//cation binding	GO:0006089//lactate metabolic process
Unigene0055236	8.43667	0.513333	-4.03871	2.56273e-11	3.61041e-09	FRS5	PREDICTED: protein FAR1-RELATED SEQUENCE 5-like [Lupinus angustifolius]	-	-	-	-	-	-	-
Unigene0046978	2.22333	19.2133	3.11131	2.64604e-11	3.71246e-09	RMA1H1	PREDICTED: E3 ubiquitin-protein ligase RMA1H1 [Vitis vinifera]	Genetic Information Processing	Folding, sorting and degradation	K10666	ko04141//Protein processing in endoplasmic reticulum	-	-	-
Unigene0038606	3.41	14.4633	2.08456	2.6536e-11	3.71246e-09	--	unnamed protein product [Coffea canephora]	-	-	-	-	-	-	-
Unigene0086776	3.95667	19.9033	2.33065	2.6874e-11	3.74674e-09	PHL3	myb family transcription factor family protein [Populus trichocarpa]	-	-	-	-	-	GO:0005488//binding	-
Unigene0078492	2.41	13.2567	2.45961	2.8653e-11	3.98098e-09	NPF3.1	PREDICTED: protein NRT1/ PTR FAMILY 3.1-like [Daucus carota subsp. sativus] [Daucus carota]	-	-	-	-	-	-	GO:0051234//establishment of localization
Unigene0076369	8.29333	1.15333	-2.84614	3.16805e-11	4.38649e-09	SCPL27	PREDICTED: serine carboxypeptidase-like 27 [Vitis vinifera]	-	-	-	-	-	-	-
Unigene0021976	11.0167	2.03667	-2.43541	3.18841e-11	4.39957e-09	--	-	-	-	-	-	-	-	-
Unigene0012719	21.9067	4.86	-2.17234	3.20028e-11	4.40088e-09	COR413PM1	cold acclimation protein WCOR413-like protein [Camellia sinensis]	-	-	-	-	-	-	-
Unigene0015141	12.64	1.57667	-3.00305	3.32812e-11	4.56111e-09	--	-	-	-	-	-	-	-	-
Unigene0001216	5.83	20.6767	1.82644	3.46374e-11	4.73089e-09	HSP90-6	PREDICTED: heat shock protein 90-6, mitochondrial [Nicotiana tomentosiformis]	Organismal Systems;Genetic Information Processing	Environmental adaptation;Folding, sorting and degradation	K09487;K09487	ko04626//Plant-pathogen interaction;ko04141//Protein processing in endoplasmic reticulum	-	-	-
Unigene0091808	18.3767	63.4967	1.78881	3.50362e-11	4.76918e-09	UBC28	PREDICTED: ubiquitin-conjugating enzyme E2 10 [Citrus sinensis]	Genetic Information Processing;Genetic Information Processing	Folding, sorting and degradation;Folding, sorting and degradation	K06689;K06689	ko04141//Protein processing in endoplasmic reticulum;ko04120//Ubiquitin mediated proteolysis	-	-	-
Unigene0086454	0.386667	5.01667	3.69757	3.64882e-11	4.95011e-09	PATL6	PREDICTED: patellin-6 [Populus euphratica]	-	-	-	-	GO:0031224//intrinsic component of membrane	GO:0005488//binding	GO:0044763//single-organism cellular process;GO:0051234//establishment of localization
Unigene0058968	1.49333	10.4767	2.81057	3.91144e-11	5.28859e-09	NHL6	PREDICTED: NDR1/HIN1-Like protein 3-like [Nicotiana attenuata]	-	-	-	-	-	-	-
Unigene0005652	12.07	0.743333	-4.02127	3.94022e-11	5.30968e-09	--	-	-	-	-	-	-	-	-
Unigene0060086	5.16667	0.416667	-3.63227	4.14054e-11	5.56102e-09	OLE1	Acyl-CoA desaturase [Anthurium amnicola]	Metabolism;Metabolism	Global and overview maps;Lipid metabolism	K00507;K00507	ko01212//Fatty acid metabolism;ko01040//Biosynthesis of unsaturated fatty acids	-	-	-
Unigene0060868	0.656667	17.1267	4.70494	4.26376e-11	5.69226e-09	HSP17.9-D	PREDICTED: 17.3 kDa class II heat shock protein-like [Nicotiana attenuata]	Genetic Information Processing	Folding, sorting and degradation	K13993	ko04141//Protein processing in endoplasmic reticulum	-	-	-
Unigene0036812	2.05	10.9267	2.41416	4.26651e-11	5.69226e-09	--	PREDICTED: uncharacterized protein LOC100245429 isoform X1 [Vitis vinifera]	-	-	-	-	-	-	-
Unigene0001139	7.63333	0.976667	-2.96638	4.38055e-11	5.82511e-09	PIL1	PREDICTED: sphingolipid long chain base-responsive protein LSP1-like [Pyrus x bretschneideri]	-	-	-	-	-	-	-
Unigene0079846	8.42667	1.55	-2.44269	4.46582e-11	5.91898e-09	At1g01540	PREDICTED: probable serine/threonine-protein kinase At1g01540 [Ipomoea nil]	-	-	-	-	-	GO:0004702//receptor signaling protein serine/threonine kinase activity;GO:0032550//purine ribonucleoside binding	GO:0032147//activation of protein kinase activity
Unigene0114215	2.18333	16.78	2.94214	4.68208e-11	6.18525e-09	--	-	-	-	-	-	-	-	-
Unigene0041355	8.39333	1.38667	-2.59762	5.00437e-11	6.58941e-09	--	PREDICTED: ankyrin repeat-containing protein At5g02620-like [Nicotiana tomentosiformis]	-	-	-	-	-	-	-
Unigene0095277	16.6333	67.0533	2.01123	5.34768e-11	7.01852e-09	FDX3	PREDICTED: ferredoxin-3, chloroplastic [Vitis vinifera]	Metabolism	Energy metabolism	K02639	ko00195//Photosynthesis	-	-	-
Unigene0097087	1.98	9.29	2.23018	5.571e-11	7.28788e-09	--	hypothetical protein COCSUDRAFT_64981 [Coccomyxa subellipsoidea C-169]	-	-	-	-	-	-	-
Unigene0086674	20.14	5.76333	-1.80509	5.61552e-11	7.32234e-09	RAV1	RAV transcription factor [Camellia sinensis]	-	-	-	-	GO:0043231//intracellular membrane-bounded organelle	GO:0001071//nucleic acid binding transcription factor activity	GO:0010468//regulation of gene expression;GO:0034645//cellular macromolecule biosynthetic process
Unigene0116835	2.13333	13.53	2.66498	5.63619e-11	7.32559e-09	LBD4	PREDICTED: LOB domain-containing protein 4-like [Nicotiana tabacum]	-	-	-	-	-	-	GO:0010087//phloem or xylem histogenesis;GO:0044260//cellular macromolecule metabolic process
Unigene0117430	3.21333	0.08	-5.32793	6.08899e-11	7.88866e-09	--	set domain protein [Micromonas pusilla CCMP1545]	-	-	-	-	-	-	-
Unigene0013002	34.4533	10.5533	-1.70694	6.31008e-11	8.1489e-09	ASPG1	PREDICTED: protein ASPARTIC PROTEASE IN GUARD CELL 1-like [Nicotiana tabacum]	-	-	-	-	GO:0043231//intracellular membrane-bounded organelle	GO:0004175//endopeptidase activity	GO:0001101//response to acid chemical;GO:0006950//response to stress;GO:0019538//protein metabolic process
Unigene0096933	50.77	16.18	-1.64976	6.34994e-11	8.17418e-09	CYP78A9	Cytochrome P450 78A3 [Theobroma cacao]	-	-	-	-	-	GO:0016709//oxidoreductase activity, acting on paired donors, with incorporation or reduction of molecular oxygen, NAD(P)H as one donor, and incorporation of one atom of oxygen;GO:0046906//tetrapyrrole binding;GO:0046914//transition metal ion binding	GO:0044710//single-organism metabolic process
Unigene0050564	5.00333	0.473333	-3.40196	6.40929e-11	8.22431e-09	gto2	PREDICTED: glutathionyl-hydroquinone reductase YqjG isoform X2 [Gossypium arboreum]	-	-	-	-	-	-	-
Unigene0118897	4.19	0.68	-2.62334	6.50054e-11	8.31491e-09	mrr1	Multidrug resistance protein MdtL [Symbiodinium microadriaticum]	-	-	-	-	-	-	-
Unigene0099682	9.14333	30.6133	1.74337	6.75252e-11	8.60989e-09	CP33	PREDICTED: RNA-binding protein CP29B, chloroplastic [Vitis vinifera]	-	-	-	-	-	-	-
Unigene0054366	6.14667	0.923333	-2.73488	7.31431e-11	9.27378e-09	ARB_04177	glycerophosphoryl diester phosphodiesterase [Ectocarpus siliculosus]	-	-	-	-	-	-	-
Unigene0050080	14.36	1.21667	-3.56105	7.31922e-11	9.27378e-09	--	-	-	-	-	-	-	-	-
Unigene0064444	4.21	18.4467	2.13147	7.56623e-11	9.55669e-09	DR1	PREDICTED: protein Dr1 homolog isoform X1 [Theobroma cacao]	-	-	-	-	GO:0043231//intracellular membrane-bounded organelle	GO:0003677//DNA binding;GO:0046983//protein dimerization activity	-
Unigene0080479	40.4033	139.12	1.78378	9.22563e-11	1.16162e-08	--	-	-	-	-	-	-	-	-
Unigene0025643	6.95	1.30667	-2.41112	9.29618e-11	1.16686e-08	Cyp2j6	PREDICTED: fumitremorgin C synthase-like [Pyrus x bretschneideri]	Metabolism;Metabolism;Metabolism;Metabolism;Metabolism;Metabolism;Metabolism	Global and overview maps;Global and overview maps;Biosynthesis of other secondary metabolites;Amino acid metabolism;Metabolism of cofactors and vitamins;Biosynthesis of other secondary metabolites;Biosynthesis of other secondary metabolites	K00487;K00487;K00487;K00487;K00487;K00487;K00487	ko01100//Metabolic pathways;ko01110//Biosynthesis of secondary metabolites;ko00940//Phenylpropanoid biosynthesis;ko00360//Phenylalanine metabolism;ko00130//Ubiquinone and other terpenoid-quinone biosynthesis;ko00941//Flavonoid biosynthesis;ko00945//Stilbenoid, diarylheptanoid and gingerol biosynthesis	-	GO:0016709//oxidoreductase activity, acting on paired donors, with incorporation or reduction of molecular oxygen, NAD(P)H as one donor, and incorporation of one atom of oxygen	-
Unigene0113460	8.40667	0.416667	-4.33457	1.02836e-10	1.2868e-08	--	-	-	-	-	-	-	-	-
Unigene0001744	1.66	6.6	1.99128	1.10505e-10	1.37847e-08	DAR1	PREDICTED: protein DA1-related 1-like [Nelumbo nucifera]	-	-	-	-	-	-	-
Unigene0018563	383.073	1224.26	1.67622	1.12429e-10	1.39814e-08	CAB6A	PREDICTED: chlorophyll a-b binding protein 6A, chloroplastic [Nicotiana attenuata]	Metabolism	Energy metabolism	K08907	ko00196//Photosynthesis - antenna proteins	GO:0009521//photosystem;GO:0009526//plastid envelope;GO:0031224//intrinsic component of membrane;GO:0031976//plastid thylakoid;GO:0044434//chloroplast part	GO:0043169//cation binding;GO:0046906//tetrapyrrole binding	GO:0006464//cellular protein modification process;GO:0009642//response to light intensity;GO:0009765//photosynthesis, light harvesting;GO:0034285//response to disaccharide;GO:0043269//regulation of ion transport
Unigene0025622	40.2567	121.47	1.5933	1.1338e-10	1.40564e-08	--	Tetratricopeptide-like helical [Corchorus capsularis]	-	-	-	-	-	-	-
Unigene0029150	2.23	13.5167	2.59962	1.20629e-10	1.49092e-08	--	fiber protein Fb34 [Medicago truncatula]	-	-	-	-	-	-	-
Unigene0084836	101.287	298.097	1.55734	1.22305e-10	1.50701e-08	TRX1	PREDICTED: thioredoxin H-type [Prunus mume]	-	-	-	-	GO:0005576//extracellular region;GO:0044444//cytoplasmic part	GO:0015036//disulfide oxidoreductase activity;GO:0030234//enzyme regulator activity	GO:0009893//positive regulation of metabolic process;GO:0018904//ether metabolic process;GO:0019725//cellular homeostasis
Unigene0032520	5.2	0.0833333	-5.96347	1.27514e-10	1.5664e-08	SPCC736.13	short-chain dehydrogenase chloroplast inner membrane translocon 32 kDa translocon at the inner membrane of chloroplasts [Chlamydomonas reinhardtii]	-	-	-	-	-	-	-
Unigene0056018	7.79667	24.76	1.66708	1.30217e-10	1.59475e-08	PAL	phenylalanine ammonia-lyase [Rhus chinensis]	Metabolism;Metabolism;Metabolism;Metabolism	Global and overview maps;Global and overview maps;Biosynthesis of other secondary metabolites;Amino acid metabolism	K10775;K10775;K10775;K10775	ko01100//Metabolic pathways;ko01110//Biosynthesis of secondary metabolites;ko00940//Phenylpropanoid biosynthesis;ko00360//Phenylalanine metabolism	GO:0044424//intracellular part	GO:0016841//ammonia-lyase activity	GO:0006558//L-phenylalanine metabolic process;GO:0009699//phenylpropanoid biosynthetic process
Unigene0026815	28.5933	9.08333	-1.65439	1.30905e-10	1.59832e-08	LYK5	PREDICTED: protein LYK5 [Vitis vinifera]	-	-	-	-	-	GO:0016740//transferase activity	-
Unigene0027598	11.7167	42.3133	1.85255	1.36041e-10	1.65418e-08	Cacybp	PREDICTED: calcyclin-binding protein [Vitis vinifera]	-	-	-	-	-	-	-
Unigene0077206	34.9367	129.23	1.88713	1.36666e-10	1.65418e-08	At3g16150	PREDICTED: probable isoaspartyl peptidase/L-asparaginase 2 [Juglans regia]	-	-	-	-	-	GO:0003824//catalytic activity	-
Unigene0080394	8.13	53.91	2.72923	1.36712e-10	1.65418e-08	NPF4.6	PREDICTED: protein NRT1/ PTR FAMILY 4.6-like [Ipomoea nil]	-	-	-	-	GO:0031224//intrinsic component of membrane	-	GO:0051234//establishment of localization
Unigene0061418	3.20667	14.9567	2.22164	1.39219e-10	1.67946e-08	AS1	PREDICTED: transcription factor AS1 [Theobroma cacao]	Organismal Systems	Environmental adaptation	K09422	ko04626//Plant-pathogen interaction	-	GO:0005488//binding	-
Unigene0013600	0.263333	4.75333	4.17398	1.44734e-10	1.74078e-08	FLA8	PREDICTED: fasciclin-like arabinogalactan protein 10 [Vitis vinifera]	-	-	-	-	-	-	-
Unigene0085080	27.01	77.6033	1.52262	1.47095e-10	1.76391e-08	KUA1	PREDICTED: transcription factor MYB1R1 [Vitis vinifera]	-	-	-	-	-	GO:0005488//binding	-
Unigene0064116	3.85333	16.09	2.06199	1.47972e-10	1.76916e-08	PGDH2	PREDICTED: D-3-phosphoglycerate dehydrogenase 2, chloroplastic-like [Ipomoea nil]	Metabolism;Metabolism;Metabolism;Metabolism	Global and overview maps;Global and overview maps;Global and overview maps;Amino acid metabolism	K00058;K00058;K00058;K00058	ko01100//Metabolic pathways;ko01200//Carbon metabolism;ko01230//Biosynthesis of amino acids;ko00260//Glycine, serine and threonine metabolism	-	GO:0000166//nucleotide binding;GO:0016614//oxidoreductase activity, acting on CH-OH group of donors;GO:0031406//carboxylic acid binding	GO:0006563//L-serine metabolic process
Unigene0044247	46.37	16.5567	-1.48578	1.61499e-10	1.92518e-08	CYC2	PREDICTED: 3-oxo-Delta(4,5)-steroid 5-beta-reductase-like [Nelumbo nucifera]	-	-	-	-	-	-	-
Unigene0113195	16.0333	3.70333	-2.11418	1.62822e-10	1.93351e-08	SUN4	Sad1_UNC domain-containing protein [Cephalotus follicularis]	-	-	-	-	-	-	-
Unigene0076249	4.30667	16.9933	1.98033	1.63157e-10	1.93351e-08	CAX3	PREDICTED: vacuolar cation/proton exchanger 3 isoform X1 [Ricinus communis]	-	-	-	-	GO:0031224//intrinsic component of membrane	GO:0015368//calcium:cation antiporter activity	GO:0006816//calcium ion transport;GO:0044763//single-organism cellular process
Unigene0010900	15.49	42.1467	1.44408	1.64738e-10	1.94652e-08	NPF3.1	PREDICTED: protein NRT1/ PTR FAMILY 3.1 [Vitis vinifera]	-	-	-	-	-	-	GO:0051234//establishment of localization
Unigene0011429	1.06333	18.1867	4.09622	1.66909e-10	1.9664e-08	CYP76B6	geraniol 10-hydroxylase [Ophiorrhiza pumila]	-	-	-	-	-	GO:0016491//oxidoreductase activity;GO:0046872//metal ion binding	-
Unigene0017881	5.75	0.156667	-5.19779	1.68068e-10	1.97429e-08	--	hypothetical protein, conserved [Cyanidioschyzon merolae strain 10D] [Cyanidioschyzon merolae]	-	-	-	-	-	-	-
Unigene0050749	3.94333	15.1767	1.94437	1.72847e-10	2.02452e-08	DRTS	PREDICTED: bifunctional dihydrofolate reductase-thymidylate synthase-like isoform X1 [Pyrus x bretschneideri]	Metabolism;Metabolism;Metabolism;Metabolism	Global and overview maps;Nucleotide metabolism;Metabolism of cofactors and vitamins;Metabolism of cofactors and vitamins	K13998;K13998;K13998;K13998	ko01100//Metabolic pathways;ko00240//Pyrimidine metabolism;ko00790//Folate biosynthesis;ko00670//One carbon pool by folate	-	GO:0000166//nucleotide binding;GO:0042083//5,10-methylenetetrahydrofolate-dependent methyltransferase activity	GO:0006544//glycine metabolic process;GO:0009117//nucleotide metabolic process;GO:0009177//pyrimidine deoxyribonucleoside monophosphate biosynthetic process;GO:0009396//folic acid-containing compound biosynthetic process
Unigene0018124	19.79	62.8	1.66599	1.76727e-10	2.06397e-08	SCE1	PREDICTED: SUMO-conjugating enzyme SCE1 [Elaeis guineensis]	Genetic Information Processing;Genetic Information Processing	Translation;Folding, sorting and degradation	K10577;K10577	ko03013//RNA transport;ko04120//Ubiquitin mediated proteolysis	-	-	-
Unigene0014725	0.396667	12.6433	4.99431	1.8132e-10	2.11149e-08	H3-7	PREDICTED: histone H3-like centromeric protein CSE4 [Raphanus sativus]	-	-	-	-	GO:0043231//intracellular membrane-bounded organelle;GO:0043232//intracellular non-membrane-bounded organelle	GO:0003676//nucleic acid binding;GO:0046983//protein dimerization activity	-
Unigene0052748	2.91333	41.4267	3.82982	1.81949e-10	2.11271e-08	--	-	-	-	-	-	-	-	-
Unigene0019948	1.65667	7.18333	2.11637	1.8396e-10	2.12992e-08	PIX7	PREDICTED: probable receptor-like protein kinase At5g15080 [Vitis vinifera]	-	-	-	-	-	GO:0004672//protein kinase activity;GO:0032550//purine ribonucleoside binding	GO:0006464//cellular protein modification process;GO:0006796//phosphate-containing compound metabolic process
Unigene0025884	0.456667	4.34	3.24848	2.00039e-10	2.30394e-08	CAX3	PREDICTED: vacuolar cation/proton exchanger 3-like [Nelumbo nucifera]	-	-	-	-	GO:0031224//intrinsic component of membrane	GO:0015368//calcium:cation antiporter activity	GO:0006816//calcium ion transport;GO:0044763//single-organism cellular process
Unigene0058168	0.313333	4.82	3.94326	2.00133e-10	2.30394e-08	MAN7	endo-beta-mannanase [Actinidia arguta]	Metabolism	Carbohydrate metabolism	K19355	ko00051//Fructose and mannose metabolism	-	GO:0016787//hydrolase activity	GO:0044238//primary metabolic process
Unigene0053448	1.36667	10.1767	2.89653	2.05693e-10	2.36119e-08	PME61	PREDICTED: probable pectinesterase/pectinesterase inhibitor 61 [Sesamum indicum]	-	-	-	-	-	-	-
Unigene0070894	29.7167	103.21	1.79624	2.10748e-10	2.4109e-08	RFS5	PREDICTED: probable galactinol--sucrose galactosyltransferase 5 [Juglans regia]	Metabolism	Carbohydrate metabolism	K06617	ko00052//Galactose metabolism	-	-	-
Unigene0003913	29.08	83.0367	1.51372	2.1122e-10	2.4109e-08	LSF2	PREDICTED: phosphoglucan phosphatase LSF2, chloroplastic isoform X1 [Gossypium raimondii]	-	-	-	-	GO:0009536//plastid	GO:0004721//phosphoprotein phosphatase activity;GO:0019203//carbohydrate phosphatase activity;GO:0030247//polysaccharide binding	GO:0005982//starch metabolic process;GO:0006464//cellular protein modification process;GO:0006796//phosphate-containing compound metabolic process;GO:0009893//positive regulation of metabolic process
Unigene0116208	1.01333	10.1533	3.32477	2.1858e-10	2.48786e-08	At5g01610	PREDICTED: uncharacterized protein At5g01610 [Vitis vinifera]	-	-	-	-	-	-	-
Unigene0095508	6.63	1.72	-1.9466	2.22974e-10	2.53072e-08	--	-	-	-	-	-	-	-	-
Unigene0069933	91.1067	287.35	1.65718	2.28383e-10	2.58483e-08	GRXS9	PREDICTED: monothiol glutaredoxin-S9 [Citrus sinensis]	-	-	-	-	-	GO:0015036//disulfide oxidoreductase activity	GO:0019725//cellular homeostasis;GO:0044710//single-organism metabolic process
Unigene0023884	2.91	0.0666667	-5.44791	2.3048e-10	2.60126e-08	--	Transcriptional regulator NRG1 [Anthurium amnicola]	-	-	-	-	-	-	-
Unigene0027756	6.85333	42.6967	2.63925	2.33102e-10	2.62351e-08	BT4	PREDICTED: BTB/POZ and TAZ domain-containing protein 4-like [Juglans regia]	-	-	-	-	GO:0043231//intracellular membrane-bounded organelle	GO:0046914//transition metal ion binding;GO:0090595//acetyl-CoA:L-lysine N6-acetyltransferase	GO:0010468//regulation of gene expression;GO:0016570//histone modification
Unigene0043496	5.97	0.45	-3.72973	2.41485e-10	2.71029e-08	--	-	-	-	-	-	-	-	-
Unigene0074201	12.58	1.78667	-2.81579	2.44471e-10	2.73617e-08	ALTA7	Quinone reductase family protein [Klebsormidium flaccidum]	Metabolism;Metabolism	Global and overview maps;Metabolism of cofactors and vitamins	K03809;K03809	ko01110//Biosynthesis of secondary metabolites;ko00130//Ubiquinone and other terpenoid-quinone biosynthesis	-	-	-
Unigene0000195	5.68	0.7	-3.02046	2.4971e-10	2.78243e-08	RLP13	PREDICTED: leucine-rich repeat receptor protein kinase EMS1-like [Vitis vinifera]	-	-	-	-	-	-	-
Unigene0110432	6.59	28.14	2.09427	2.49985e-10	2.78243e-08	PIP2-1	aquaporin protein 11 [Camellia sinensis]	-	-	-	-	GO:0031224//intrinsic component of membrane	-	GO:0051234//establishment of localization
Unigene0096143	5.05333	0.223333	-4.49996	2.52155e-10	2.79384e-08	ADH6	PREDICTED: probable mannitol dehydrogenase [Vigna angularis]	Metabolism;Metabolism;Metabolism	Global and overview maps;Global and overview maps;Biosynthesis of other secondary metabolites	K00083;K00083;K00083	ko01100//Metabolic pathways;ko01110//Biosynthesis of secondary metabolites;ko00940//Phenylpropanoid biosynthesis	-	-	-
Unigene0115187	0.423333	5.48667	3.69606	2.52397e-10	2.79384e-08	alcS	Glyoxylate pathway regulator [Anthurium amnicola]	-	-	-	-	-	-	-
Unigene0078304	2.94667	15.6767	2.41146	2.65565e-10	2.93154e-08	ADY2	GPR1/FUN34/yaaH family protein [Bathycoccus prasinos]	-	-	-	-	-	-	-
Unigene0097023	0.34	8.47	4.63876	2.67317e-10	2.94282e-08	BXL5	PREDICTED: probable beta-D-xylosidase 5 [Juglans regia]	Metabolism;Metabolism	Global and overview maps;Carbohydrate metabolism	K15920;K15920	ko01100//Metabolic pathways;ko00520//Amino sugar and nucleotide sugar metabolism	-	GO:0016787//hydrolase activity	GO:0008152//metabolic process
Unigene0046881	6.3	22.1733	1.8154	2.90191e-10	3.18593e-08	GK-2	Guanylate kinase [Corchorus capsularis]	Metabolism;Metabolism	Global and overview maps;Nucleotide metabolism	K00942;K00942	ko01100//Metabolic pathways;ko00230//Purine metabolism	-	GO:0016772//transferase activity, transferring phosphorus-containing groups	GO:0009117//nucleotide metabolic process
Unigene0046269	40.7967	14.94	-1.44927	2.97253e-10	3.25026e-08	At4g32285	ENTH/VHS/GAT family protein [Corchorus olitorius]	-	-	-	-	GO:0030135//coated vesicle	GO:0005515//protein binding;GO:0035091//phosphatidylinositol binding	GO:0006901//vesicle coating
Unigene0069078	6.01333	39.0867	2.70044	2.97663e-10	3.25026e-08	--	PREDICTED: glycine-rich cell wall structural protein 2 [Jatropha curcas]	-	-	-	-	-	-	-
Unigene0076410	10.86	2.87	-1.9199	3.14556e-10	3.42543e-08	CPC735_031240	Subtilisin-like protease CPC735_031240 [Anthurium amnicola]	-	-	-	-	-	-	-
Unigene0058125	297.493	950.18	1.67534	3.38898e-10	3.68056e-08	pKIWI504	metallothionin 1 [Camellia sinensis]	-	-	-	-	-	GO:0043169//cation binding	-
Unigene0073187	50.8333	129.207	1.34583	3.56228e-10	3.84694e-08	TIC62	PREDICTED: uncharacterized protein At2g34460, chloroplastic [Sesamum indicum]	-	-	-	-	-	-	-
Unigene0043827	4.03667	19.0567	2.23906	3.56334e-10	3.84694e-08	At3g53190	PREDICTED: probable pectate lyase 13 [Nicotiana tabacum]	Metabolism	Carbohydrate metabolism	K01728	ko00040//Pentose and glucuronate interconversions	-	GO:0016837//carbon-oxygen lyase activity, acting on polysaccharides;GO:0043169//cation binding	GO:0000272//polysaccharide catabolic process
Unigene0003524	5.43667	18.8767	1.79581	3.57082e-10	3.84694e-08	HSP70	heat shock protein [Dorcoceras hygrometricum]	Genetic Information Processing;Genetic Information Processing;Cellular Processes	Folding, sorting and degradation;Transcription;Transport and catabolism	K03283;K03283;K03283	ko04141//Protein processing in endoplasmic reticulum;ko03040//Spliceosome;ko04144//Endocytosis	-	GO:0005515//protein binding;GO:0016628//oxidoreductase activity, acting on the CH-CH group of donors, NAD or NADP as acceptor;GO:0032550//purine ribonucleoside binding	GO:0044267//cellular protein metabolic process;GO:0044710//single-organism metabolic process
Unigene0048808	12.97	49.5933	1.93497	3.63252e-10	3.90297e-08	AMY2	alpha-amylase 2 [Camellia sinensis]	Metabolism;Metabolism	Global and overview maps;Carbohydrate metabolism	K01176;K01176	ko01100//Metabolic pathways;ko00500//Starch and sucrose metabolism	-	GO:0016160//amylase activity;GO:0046872//metal ion binding	GO:0044238//primary metabolic process
Unigene0112253	3.70667	0.16	-4.53398	3.72927e-10	3.99197e-08	--	conserved hypothetical protein, partial [Ricinus communis]	-	-	-	-	-	-	-
Unigene0082684	9.19667	0.73	-3.65514	3.73516e-10	3.99197e-08	ARB_07867	Mannuronan C-5-epimerase 4 [Ectocarpus siliculosus]	-	-	-	-	-	-	-
Unigene0112631	0.976667	8.23667	3.07612	3.81045e-10	4.06166e-08	At4g28100	PREDICTED: uncharacterized GPI-anchored protein At4g28100-like [Nicotiana tomentosiformis]	-	-	-	-	GO:0031224//intrinsic component of membrane	-	GO:0003006//developmental process involved in reproduction;GO:0010476//gibberellin mediated signaling pathway
Unigene0019510	374.897	112.767	-1.73315	4.03559e-10	4.27955e-08	--	PREDICTED: universal stress protein A-like protein [Vitis vinifera]	-	-	-	-	GO:0043231//intracellular membrane-bounded organelle	GO:0003824//catalytic activity	GO:0050896//response to stimulus
Unigene0110493	166.66	409.95	1.29854	4.03611e-10	4.27955e-08	RAN-B1	BnaC02g13240D [Brassica napus]	Genetic Information Processing;Genetic Information Processing	Translation;Translation	K07936;K07936	ko03013//RNA transport;ko03008//Ribosome biogenesis in eukaryotes	-	-	-
Unigene0075106	33.3533	11.4633	-1.5408	4.29898e-10	4.54631e-08	PIX13	PREDICTED: probable serine/threonine-protein kinase NAK [Theobroma cacao]	-	-	-	-	-	GO:0004672//protein kinase activity;GO:0032550//purine ribonucleoside binding	GO:0006464//cellular protein modification process;GO:0006605//protein targeting;GO:0006796//phosphate-containing compound metabolic process;GO:0009617//response to bacterium;GO:0009891//positive regulation of biosynthetic process;GO:0043067//regulation of programmed cell death
Unigene0035380	23.6433	4.98667	-2.24529	4.46819e-10	4.71289e-08	DLC	PREDICTED: dynein light chain 2, cytoplasmic-like [Ziziphus jujuba]	-	-	-	-	-	-	GO:0044763//single-organism cellular process
Unigene0100658	17.8433	2.12333	-3.07098	4.48384e-10	4.71705e-08	--	-	-	-	-	-	-	-	-
Unigene0095805	4.82667	0.65	-2.89252	4.59835e-10	4.82492e-08	EXG2	exo-1,3-beta-glucanase [Fragilariopsis cylindrus CCMP1102]	-	-	-	-	-	-	-
Unigene0100364	1.62667	9.13667	2.48975	4.99874e-10	5.21846e-08	MYC2	PREDICTED: transcription factor bHLH14 [Theobroma cacao]	Environmental Information Processing;Environmental Information Processing	Signal transduction;Signal transduction	K13422;K13422	ko04075//Plant hormone signal transduction;ko04016//MAPK signaling pathway - plant	-	-	-
Unigene0008153	2.31333	15.2367	2.7195	4.99932e-10	5.21846e-08	HSP70	Heat shock 70 kDa protein 3 [Zea mays]	Genetic Information Processing;Genetic Information Processing;Cellular Processes	Folding, sorting and degradation;Transcription;Transport and catabolism	K03283;K03283;K03283	ko04141//Protein processing in endoplasmic reticulum;ko03040//Spliceosome;ko04144//Endocytosis	GO:0005576//extracellular region;GO:0030312//external encapsulating structure;GO:0031090//organelle membrane;GO:0043231//intracellular membrane-bounded organelle;GO:0044444//cytoplasmic part	GO:0016628//oxidoreductase activity, acting on the CH-CH group of donors, NAD or NADP as acceptor;GO:0032550//purine ribonucleoside binding;GO:0044389//ubiquitin-like protein ligase binding	GO:0010468//regulation of gene expression;GO:0032446//protein modification by small protein conjugation;GO:0033554//cellular response to stress;GO:0034645//cellular macromolecule biosynthetic process;GO:0044710//single-organism metabolic process
Unigene0023746	9.01667	1.98	-2.18709	5.04794e-10	5.2556e-08	ght6	High-affinity glucose transporter, partial [Anthurium amnicola]	-	-	-	-	-	-	GO:0044765//single-organism transport
Unigene0072162	16.2333	2.48	-2.71055	5.1405e-10	5.33818e-08	--	-	-	-	-	-	-	-	-
Unigene0083263	1.56	12.09	2.9542	5.34949e-10	5.54091e-08	--	hypothetical protein CISIN_1g043550mg [Citrus sinensis]	-	-	-	-	-	-	-
Unigene0111581	7.54667	0.66	-3.5153	5.39683e-10	5.57562e-08	SMU_1296	glutathione S-transferase [Coccomyxa subellipsoidea C-169]	Metabolism	Metabolism of other amino acids	K00799	ko00480//Glutathione metabolism	-	-	-
Unigene0068749	9.59	52.5233	2.45336	5.55504e-10	5.72439e-08	--	MFS_1 domain-containing protein [Cephalotus follicularis]	-	-	-	-	-	-	GO:0051234//establishment of localization
Unigene0110629	4.29667	0.58	-2.88909	5.69685e-10	5.85555e-08	CAT1	catalase [Nannochloropsis gaditana]	Metabolism;Metabolism;Metabolism;Environmental Information Processing;Cellular Processes;Metabolism	Global and overview maps;Global and overview maps;Carbohydrate metabolism;Signal transduction;Transport and catabolism;Amino acid metabolism	K03781;K03781;K03781;K03781;K03781;K03781	ko01110//Biosynthesis of secondary metabolites;ko01200//Carbon metabolism;ko00630//Glyoxylate and dicarboxylate metabolism;ko04016//MAPK signaling pathway - plant;ko04146//Peroxisome;ko00380//Tryptophan metabolism	-	-	-
Unigene0117104	9.24667	36.7433	1.99048	5.73617e-10	5.88096e-08	NHL26	PREDICTED: protein YLS9 [Ziziphus jujuba]	-	-	-	-	-	-	-
Unigene0028122	15.7567	1.57	-3.32713	5.84849e-10	5.9809e-08	--	C2H2-like zinc finger protein [Theobroma cacao]	-	-	-	-	-	GO:0016763//transferase activity, transferring pentosyl groups;GO:0043169//cation binding	GO:0010468//regulation of gene expression
Unigene0040158	17.87	75.9867	2.08821	5.9598e-10	6.07238e-08	psaD	Photosystem I PsaD [Corchorus capsularis]	Metabolism;Metabolism	Global and overview maps;Energy metabolism	K02692;K02692	ko01100//Metabolic pathways;ko00195//Photosynthesis	GO:0043234//protein complex	-	GO:0044237//cellular metabolic process
Unigene0038073	0.38	5.3	3.80192	5.96809e-10	6.07238e-08	At1g43650	PREDICTED: WAT1-related protein At1g43650 [Nicotiana tomentosiformis]	-	-	-	-	-	-	-
Unigene0006338	45.0767	143.07	1.66627	6.03788e-10	6.12792e-08	KAI2	PREDICTED: strigolactone esterase D14 [Juglans regia]	-	-	-	-	-	-	-
Unigene0030696	8.12333	26.6633	1.71471	6.16714e-10	6.24338e-08	DPE2	disproportionating enzyme 2 [Camellia sinensis]	Metabolism;Metabolism;Metabolism	Global and overview maps;Global and overview maps;Carbohydrate metabolism	K00705;K00705;K00705	ko01100//Metabolic pathways;ko01110//Biosynthesis of secondary metabolites;ko00500//Starch and sucrose metabolism	GO:0044444//cytoplasmic part	GO:0004133//glycogen debranching enzyme activity;GO:0016740//transferase activity;GO:0030247//polysaccharide binding	GO:0000023//maltose metabolic process;GO:0005982//starch metabolic process;GO:0009893//positive regulation of metabolic process;GO:0048511//rhythmic process;GO:0071555//cell wall organization
Unigene0017757	0.363333	2.90667	3	6.36249e-10	6.425e-08	CSLD3	PREDICTED: cellulose synthase-like protein D3 [Ziziphus jujuba]	-	-	-	-	GO:0031224//intrinsic component of membrane	GO:0016759//cellulose synthase activity	GO:0030243//cellulose metabolic process
Unigene0081256	2.37	0.113333	-4.38624	6.6853e-10	6.73411e-08	caf5	hypothetical protein GPECTOR_30g189 [Gonium pectorale]	-	-	-	-	-	-	-
Unigene0111693	20.8867	6.95	-1.5875	6.73868e-10	6.77094e-08	RIBA3	DHBP synthase RibB-like alpha/beta domain,GTP cyclohydrolase II [Theobroma cacao]	Metabolism;Metabolism;Metabolism;Metabolism	Global and overview maps;Global and overview maps;Metabolism of cofactors and vitamins;Metabolism of cofactors and vitamins	K14652;K14652;K14652;K14652	ko01100//Metabolic pathways;ko01110//Biosynthesis of secondary metabolites;ko00790//Folate biosynthesis;ko00740//Riboflavin metabolism	-	GO:0016830//carbon-carbon lyase activity	GO:0006771//riboflavin metabolic process
Unigene0085921	28.1533	8.27	-1.76735	6.87206e-10	6.88778e-08	ALDH2B4	PREDICTED: aldehyde dehydrogenase family 2 member B7, mitochondrial-like [Nelumbo nucifera]	Metabolism;Metabolism;Metabolism;Metabolism;Metabolism;Metabolism;Metabolism;Metabolism;Metabolism;Metabolism;Metabolism;Metabolism;Metabolism	Global and overview maps;Global and overview maps;Carbohydrate metabolism;Carbohydrate metabolism;Lipid metabolism;Lipid metabolism;Amino acid metabolism;Amino acid metabolism;Carbohydrate metabolism;Amino acid metabolism;Metabolism of other amino acids;Amino acid metabolism;Amino acid metabolism	K00128;K00128;K00128;K00128;K00128;K00128;K00128;K00128;K00128;K00128;K00128;K00128;K00128	ko01100//Metabolic pathways;ko01110//Biosynthesis of secondary metabolites;ko00010//Glycolysis / Gluconeogenesis;ko00620//Pyruvate metabolism;ko00561//Glycerolipid metabolism;ko00071//Fatty acid degradation;ko00380//Tryptophan metabolism;ko00330//Arginine and proline metabolism;ko00053//Ascorbate and aldarate metabolism;ko00280//Valine, leucine and isoleucine degradation;ko00410//beta-Alanine met…	-	-	-
Unigene0063804	209.773	79.22	-1.40489	7.09243e-10	7.09102e-08	UXS2	PREDICTED: UDP-glucuronic acid decarboxylase 2 [Vitis vinifera]	Metabolism;Metabolism	Global and overview maps;Carbohydrate metabolism	K08678;K08678	ko01100//Metabolic pathways;ko00520//Amino sugar and nucleotide sugar metabolism	-	GO:0048037//cofactor binding	-
Unigene0067541	14.58	3.67	-1.99014	7.13589e-10	7.11681e-08	CIS3	-	-	-	-	-	-	-	-
Unigene0000644	4.38667	0.526667	-3.05816	7.16601e-10	7.12921e-08	--	-	-	-	-	-	-	-	-
Unigene0025700	10.2533	1.01667	-3.33417	7.19483e-10	7.14025e-08	--	-	-	-	-	-	-	-	-
Unigene0056866	7.11	0.633333	-3.48881	7.46418e-10	7.38935e-08	--	-	-	-	-	-	-	-	-
Unigene0007406	3.62333	16.8733	2.21936	7.55832e-10	7.46421e-08	GAI1	GA repressor DELLA [Actinidia deliciosa]	Environmental Information Processing	Signal transduction	K14494	ko04075//Plant hormone signal transduction	-	-	-
Unigene0075702	4.05	0.386667	-3.38876	7.69256e-10	7.57821e-08	PIR5	-	-	-	-	-	-	-	-
Unigene0104338	3.96333	16.68	2.07333	8.01574e-10	7.87732e-08	ATJ20	PREDICTED: chaperone protein dnaJ 20, chloroplastic-like [Populus euphratica]	-	-	-	-	GO:0009536//plastid	-	GO:0006787//porphyrin-containing compound catabolic process
Unigene0081153	2.65	0.176667	-3.90689	8.54521e-10	8.37722e-08	aif1	Apoptosis-inducing factor 3 [Symbiodinium microadriaticum]	Metabolism;Metabolism	Global and overview maps;Carbohydrate metabolism	K08232;K08232	ko01100//Metabolic pathways;ko00053//Ascorbate and aldarate metabolism	-	-	-
Unigene0020542	21.4733	3.24667	-2.72551	8.85461e-10	8.65946e-08	--	PREDICTED: uncharacterized protein LOC100259078 [Vitis vinifera]	-	-	-	-	-	-	-
Unigene0113138	0.653333	4.88	2.90099	8.89053e-10	8.67354e-08	--	-	-	-	-	-	-	-	-
Unigene0019773	4.36333	0.786667	-2.47161	9.54678e-10	9.29128e-08	--	PREDICTED: serine/threonine-protein phosphatase 7 long form homolog [Prunus mume]	-	-	-	-	-	-	-
Unigene0048048	6.06333	24.0067	1.98525	9.57844e-10	9.29962e-08	--	Embryo defective 1923 [Theobroma cacao]	-	-	-	-	-	-	GO:0034660//ncRNA metabolic process;GO:0071840//cellular component organization or biogenesis
Unigene0029395	3.44	26.1067	2.92394	9.81883e-10	9.5101e-08	TRX1	PREDICTED: thioredoxin H-type 2 [Nicotiana sylvestris]	-	-	-	-	GO:0005576//extracellular region;GO:0044444//cytoplasmic part	GO:0015036//disulfide oxidoreductase activity;GO:0030234//enzyme regulator activity	GO:0009893//positive regulation of metabolic process;GO:0019725//cellular homeostasis;GO:0044710//single-organism metabolic process
Unigene0119115	7.41	24.63	1.73287	9.87665e-10	9.54316e-08	--	PREDICTED: uncharacterized protein LOC105164821 isoform X2 [Sesamum indicum]	-	-	-	-	-	-	-
Unigene0100618	4.36	0.426667	-3.35315	9.90728e-10	9.54986e-08	APF2	PREDICTED: aspartyl protease family protein At5g10770-like [Nelumbo nucifera]	-	-	-	-	-	-	-
Unigene0027454	17.2267	46.03	1.41793	1.00245e-09	9.6398e-08	--	PREDICTED: 17.8 kDa class II heat shock protein [Theobroma cacao]	-	-	-	-	-	-	-
Unigene0089811	3.66	16.9233	2.2091	1.04425e-09	1.00179e-07	HSP83A	PREDICTED: heat shock protein 83 [Ipomoea nil]	Organismal Systems;Genetic Information Processing	Environmental adaptation;Folding, sorting and degradation	K04079;K04079	ko04626//Plant-pathogen interaction;ko04141//Protein processing in endoplasmic reticulum	-	-	-
Unigene0043634	14.19	64.7233	2.18941	1.05751e-09	1.0121e-07	PIP2-5	aquaporin protein AQU15 [Camellia sinensis]	-	-	-	-	-	-	-
Unigene0104093	57.32	14.1333	-2.01994	1.071e-09	1.02258e-07	--	PREDICTED: leucine-rich repeat receptor-like serine/threonine/tyrosine-protein kinase SOBIR1 [Capsicum annuum]	-	-	-	-	-	GO:0004674//protein serine/threonine kinase activity	GO:0006796//phosphate-containing compound metabolic process
Unigene0113995	5.02	0.97	-2.37163	1.10873e-09	1.0561e-07	mtr	amino acid transporter, AAAP family [Galdieria sulphuraria]	-	-	-	-	-	-	-
Unigene0026492	6.38667	29.1	2.18788	1.14026e-09	1.08357e-07	MINE1	PREDICTED: cell division topological specificity factor homolog, chloroplastic-like isoform X2 [Juglans regia]	-	-	-	-	-	-	-
Unigene0096198	25.5833	5.67333	-2.17294	1.16338e-09	1.10294e-07	GATA4	PREDICTED: GATA transcription factor 4 [Vitis vinifera]	-	-	-	-	-	-	-
Unigene0095667	157.907	420.92	1.41447	1.17251e-09	1.10898e-07	--	Tetratricopeptide-like helical [Corchorus capsularis]	-	-	-	-	-	-	-
Unigene0070859	11.08	1.97	-2.49169	1.19472e-09	1.12734e-07	AQY1	Aquaporin TIP2-3 [Anthurium amnicola]	-	-	-	-	GO:0016020//membrane;GO:0043231//intracellular membrane-bounded organelle;GO:0044444//cytoplasmic part	-	GO:0006810//transport;GO:0044699//single-organism process
Unigene0033666	15.6633	2.42667	-2.69034	1.21687e-09	1.14557e-07	--	hypothetical protein OsJ_14313 [Oryza sativa Japonica Group]	-	-	-	-	-	-	-
Unigene0080884	1.39	11.8033	3.08604	1.2293e-09	1.15457e-07	--	Zinc finger, DHHC-type, palmitoyltransferase [Corchorus capsularis]	-	-	-	-	-	-	-
Unigene0062998	46.45	14.0367	-1.72648	1.2389e-09	1.16088e-07	--	DUF1680 domain-containing protein [Cephalotus follicularis]	-	-	-	-	-	-	-
Unigene0014006	4.47667	0.54	-3.05139	1.26099e-09	1.17883e-07	--	-	-	-	-	-	-	-	-
Unigene0064636	0.0766667	12.41	7.33869	1.32388e-09	1.23476e-07	EXPA1	PREDICTED: expansin-A10 [Sesamum indicum]	-	-	-	-	GO:0030312//external encapsulating structure	-	GO:0071555//cell wall organization
Unigene0106550	28.9467	7.12667	-2.0221	1.40942e-09	1.31151e-07	STP13	PREDICTED: sugar transport protein 13 [Solanum pennellii]	-	-	-	-	-	-	-
Unigene0119121	1.36	6.69333	2.29912	1.44485e-09	1.34138e-07	--	Alpha/beta-Hydrolases superfamily protein isoform 1 [Theobroma cacao]	-	-	-	-	-	GO:0003824//catalytic activity	-
Unigene0050644	177.64	456.67	1.3622	1.47297e-09	1.36422e-07	TRX1	PREDICTED: thioredoxin H-type [Prunus mume]	-	-	-	-	GO:0005576//extracellular region;GO:0044444//cytoplasmic part	GO:0015036//disulfide oxidoreductase activity;GO:0030234//enzyme regulator activity	GO:0009893//positive regulation of metabolic process;GO:0018904//ether metabolic process;GO:0019725//cellular homeostasis
Unigene0062007	12.91	3.02667	-2.09269	1.47623e-09	1.36422e-07	KUA1	Myb-like transcription factor family protein [Camellia sinensis]	-	-	-	-	-	GO:0005488//binding	-
Unigene0014724	0.12	14.9567	6.96161	1.50002e-09	1.38304e-07	H3-7	Histone H3.2, partial [Cajanus cajan]	-	-	-	-	GO:0043231//intracellular membrane-bounded organelle;GO:0043232//intracellular non-membrane-bounded organelle	GO:0003676//nucleic acid binding;GO:0046983//protein dimerization activity	-
Unigene0082553	64.69	193.25	1.57885	1.5413e-09	1.41786e-07	--	hypothetical protein POPTR_0013s03320g [Populus trichocarpa]	-	-	-	-	-	-	-
Unigene0033755	20.0467	92.74	2.20983	1.60192e-09	1.47026e-07	PSBT	PREDICTED: photosystem II 5 kDa protein, chloroplastic-like [Juglans regia]	-	-	-	-	-	-	-
Unigene0010185	14.53	2.97667	-2.28727	1.61316e-09	1.47721e-07	MAIL1	PREDICTED: serine/threonine-protein phosphatase 7 long form homolog [Pyrus x bretschneideri]	-	-	-	-	-	-	-
Unigene0104258	6.63667	0.473333	-3.80953	1.68332e-09	1.53797e-07	--	-	-	-	-	-	-	-	-
Unigene0114177	3.55	0.523333	-2.76202	1.72054e-09	1.56841e-07	caf5	Bicyclomycin resistance protein [Monoraphidium neglectum]	-	-	-	-	-	-	-
Unigene0016415	3.13667	13.1533	2.06812	1.78317e-09	1.62184e-07	AVT6A	PREDICTED: probable sodium-coupled neutral amino acid transporter 6 [Ricinus communis]	-	-	-	-	GO:0031224//intrinsic component of membrane	-	-
Unigene0071926	30.8467	8.26333	-1.90032	1.79802e-09	1.63166e-07	--	hypothetical protein g.51529 [Anthurium amnicola]	-	-	-	-	-	-	-
Unigene0102205	6.81	0.193333	-5.13849	1.83577e-09	1.66218e-07	--	-	-	-	-	-	-	-	-
Unigene0095304	0.32	5.86667	4.1964	1.8704e-09	1.68973e-07	ACT	PREDICTED: vinorine synthase-like [Prunus mume]	-	-	-	-	-	-	-
Unigene0112064	2.59333	19.75	2.92897	1.93625e-09	1.74531e-07	--	-	-	-	-	-	-	-	-
Unigene0001779	1.06	6.50333	2.61712	1.96918e-09	1.77103e-07	TUBB3	PREDICTED: tubulin beta-2 chain [Erythranthe guttata]	Cellular Processes	Transport and catabolism	K07375	ko04145//Phagosome	GO:0015630//microtubule cytoskeleton;GO:0032991//macromolecular complex	GO:0005198//structural molecule activity;GO:0017111//nucleoside-triphosphatase activity;GO:0032550//purine ribonucleoside binding	GO:0043623//cellular protein complex assembly;GO:0044763//single-organism cellular process
Unigene0105166	7.1	20.0967	1.50107	1.97725e-09	1.77433e-07	CNGC4	PREDICTED: cyclic nucleotide-gated ion channel 4 [Ziziphus jujuba]	-	-	-	-	GO:0031224//intrinsic component of membrane	GO:0005515//protein binding;GO:0015075//ion transmembrane transporter activity;GO:0030551//cyclic nucleotide binding	GO:0006873//cellular ion homeostasis;GO:0030001//metal ion transport;GO:0033554//cellular response to stress
Unigene0036064	0.0966667	3.47333	5.16716	1.9961e-09	1.78727e-07	At4g16563	PREDICTED: probable aspartyl protease At4g16563 [Vitis vinifera]	-	-	-	-	-	-	-
Unigene0001390	9.35	36.97	1.98332	2.08313e-09	1.86105e-07	EF1	PREDICTED: elongation factor 1-alpha isoform X2 [Jatropha curcas]	Genetic Information Processing	Translation	K03231	ko03013//RNA transport	GO:0044424//intracellular part	GO:0008135//translation factor activity, RNA binding;GO:0016772//transferase activity, transferring phosphorus-containing groups;GO:0017111//nucleoside-triphosphatase activity;GO:0032550//purine ribonucleoside binding	GO:0034645//cellular macromolecule biosynthetic process
Unigene0087371	4.81667	0.3	-4.005	2.17174e-09	1.93592e-07	nop-1	Bacteriorhodopsin-like protein [Klebsormidium flaccidum]	-	-	-	-	-	-	-
Unigene0066267	63.3667	21.27	-1.5749	2.18941e-09	1.94706e-07	RH15	PREDICTED: DEAD-box ATP-dependent RNA helicase 56 isoform X1 [Musa acuminata subsp. malaccensis] [Musa acuminata]	Genetic Information Processing;Genetic Information Processing;Genetic Information Processing	Translation;Transcription;Translation	K12812;K12812;K12812	ko03013//RNA transport;ko03040//Spliceosome;ko03015//mRNA surveillance pathway	-	GO:0017111//nucleoside-triphosphatase activity;GO:0032550//purine ribonucleoside binding	-
Unigene0057658	0.21	1.88333	3.16483	2.19389e-09	1.94706e-07	ABCB11	PREDICTED: ABC transporter B family member 20-like [Phoenix dactylifera]	Environmental Information Processing	Membrane transport	K05658	ko02010//ABC transporters	-	-	-
Unigene0037749	0.0333333	2.20667	6.04876	2.20058e-09	1.9487e-07	SBT1.6	PREDICTED: subtilisin-like protease SBT1.6 [Nicotiana attenuata]	-	-	-	-	-	GO:0004175//endopeptidase activity;GO:0005515//protein binding	GO:0000226//microtubule cytoskeleton organization;GO:0006073//cellular glucan metabolic process;GO:0009664//plant-type cell wall organization;GO:0009892//negative regulation of metabolic process;GO:0019538//protein metabolic process;GO:0019758//glycosinolate biosynthetic process;GO:0042546//cell wall biogenesis;GO:0048509//regulation of meristem development;GO:1901605//alpha-amino acid metabolic …
Unigene0082177	0.53	5.95333	3.48963	2.22312e-09	1.96434e-07	PATL6	PREDICTED: patellin-6-like [Juglans regia]	-	-	-	-	-	-	-
Unigene0037000	2.54333	19.8867	2.96701	2.28126e-09	2.0113e-07	APX1	cytosolic ascorbate peroxidase [Vitis vinifera]	Metabolism;Metabolism	Metabolism of other amino acids;Carbohydrate metabolism	K00434;K00434	ko00480//Glutathione metabolism;ko00053//Ascorbate and aldarate metabolism	GO:0044444//cytoplasmic part	GO:0004601//peroxidase activity;GO:0043169//cation binding;GO:0046906//tetrapyrrole binding	GO:0000302//response to reactive oxygen species;GO:0009642//response to light intensity;GO:0042743//hydrogen peroxide metabolic process;GO:0044267//cellular protein metabolic process;GO:0044710//single-organism metabolic process
Unigene0067111	7.06333	25.1533	1.83233	2.31928e-09	2.04036e-07	CLV1	PREDICTED: receptor protein kinase CLAVATA1 [Vitis vinifera]	-	-	-	-	GO:0031224//intrinsic component of membrane	GO:0004702//receptor signaling protein serine/threonine kinase activity;GO:0005102//receptor binding;GO:0016628//oxidoreductase activity, acting on the CH-CH group of donors, NAD or NADP as acceptor;GO:0032550//purine ribonucleoside binding	GO:0007165//signal transduction;GO:0009933//meristem structural organization;GO:0032147//activation of protein kinase activity;GO:0044710//single-organism metabolic process;GO:0048869//cellular developmental process
Unigene0009288	1.56	8.32	2.41504	2.34519e-09	2.05866e-07	--	Protein E6 [Glycine soja]	-	-	-	-	-	-	-
Unigene0027107	0.183333	4.79667	4.70949	2.36467e-09	2.07124e-07	At1g67750	PREDICTED: pectate lyase-like [Jatropha curcas]	Metabolism	Carbohydrate metabolism	K01728	ko00040//Pentose and glucuronate interconversions	-	GO:0016837//carbon-oxygen lyase activity, acting on polysaccharides;GO:0043169//cation binding	GO:0000272//polysaccharide catabolic process
Unigene0110686	10.21	2.16333	-2.23865	2.43444e-09	2.12774e-07	2021-08-03	PREDICTED: AUGMIN subunit 3-like isoform X1 [Solanum tuberosum]	-	-	-	-	GO:0005875//microtubule associated complex;GO:0044444//cytoplasmic part	-	GO:0000226//microtubule cytoskeleton organization;GO:0006461//protein complex assembly
Unigene0064903	11.2967	32.7233	1.53442	2.66178e-09	2.32139e-07	4CLL9	PREDICTED: 4-coumarate--CoA ligase-like 9 [Vitis vinifera]	-	-	-	-	-	GO:0016491//oxidoreductase activity	GO:0008152//metabolic process
Unigene0036000	0.126667	4.31667	5.09081	2.68191e-09	2.3339e-07	fadD26	AMP-dependent synthetase and ligase family protein [Theobroma cacao]	-	-	-	-	-	GO:0003824//catalytic activity	-
Unigene0067450	83.1233	207.98	1.32312	2.70048e-09	2.345e-07	GME-2	GDP-mannose-3',5'-epimerase [Camellia sinensis]	Metabolism;Metabolism;Metabolism;Metabolism	Global and overview maps;Global and overview maps;Carbohydrate metabolism;Carbohydrate metabolism	K10046;K10046;K10046;K10046	ko01100//Metabolic pathways;ko01110//Biosynthesis of secondary metabolites;ko00520//Amino sugar and nucleotide sugar metabolism;ko00053//Ascorbate and aldarate metabolism	GO:0043234//protein complex;GO:0044444//cytoplasmic part	GO:0000166//nucleotide binding;GO:0016857//racemase and epimerase activity, acting on carbohydrates and derivatives;GO:0048037//cofactor binding	GO:0006355//regulation of transcription, DNA-templated;GO:0019852//L-ascorbic acid metabolic process
Unigene0080405	158.693	67.28	-1.23799	2.73119e-09	2.36656e-07	WNK5	PREDICTED: probable serine/threonine-protein kinase WNK5 isoform X1 [Populus euphratica]	-	-	-	-	-	GO:0004672//protein kinase activity;GO:0005488//binding	GO:0006796//phosphate-containing compound metabolic process
Unigene0062909	7.11667	1.91667	-1.8926	2.7438e-09	2.37239e-07	--	PREDICTED: serine/threonine-protein phosphatase 7 long form homolog [Prunus mume]	-	-	-	-	-	-	-
Unigene0017979	8.01667	28.7467	1.84232	2.75229e-09	2.37463e-07	RNP1	PREDICTED: heterogeneous nuclear ribonucleoprotein 1-like [Ipomoea nil]	Genetic Information Processing	Transcription	K12741	ko03040//Spliceosome	-	-	-
Unigene0090079	3.81	0.11	-5.11422	2.91443e-09	2.50915e-07	FDD123	Bacteriorhodopsin-like protein [Klebsormidium flaccidum]	-	-	-	-	-	-	-
Unigene0084742	3.43333	25.3433	2.88392	2.93348e-09	2.52017e-07	PR1B1	PREDICTED: pathogenesis-related leaf protein 6 [Vitis vinifera]	Organismal Systems;Environmental Information Processing;Environmental Information Processing	Environmental adaptation;Signal transduction;Signal transduction	K13449;K13449;K13449	ko04626//Plant-pathogen interaction;ko04075//Plant hormone signal transduction;ko04016//MAPK signaling pathway - plant	-	-	-
Unigene0026199	2.27667	0.31	-2.87658	2.95453e-09	2.53285e-07	SPAC32A11.02c	predicted protein [Hordeum vulgare subsp. vulgare] [Hordeum vulgare]	-	-	-	-	-	-	-
Unigene0027757	3.01	23.92	2.99038	2.97818e-09	2.5477e-07	BT4	PREDICTED: BTB/POZ and TAZ domain-containing protein 4-like [Juglans regia]	-	-	-	-	GO:0043231//intracellular membrane-bounded organelle	GO:0046914//transition metal ion binding;GO:0090595//acetyl-CoA:L-lysine N6-acetyltransferase	GO:0010468//regulation of gene expression;GO:0016570//histone modification
Unigene0072938	1.34	9.60667	2.8418	2.98563e-09	2.54866e-07	SHR	PREDICTED: protein SHORT-ROOT [Vitis vinifera]	-	-	-	-	-	-	-
Unigene0114475	14.7367	47.7867	1.6972	3.19162e-09	2.71875e-07	GRXS10	PREDICTED: monothiol glutaredoxin-S10-like [Nicotiana attenuata]	-	-	-	-	-	GO:0015036//disulfide oxidoreductase activity	GO:0019725//cellular homeostasis;GO:0044710//single-organism metabolic process
Unigene0071938	86.5533	23.0467	-1.90903	3.24774e-09	2.76072e-07	DIR19	PREDICTED: dirigent protein 22-like [Juglans regia]	-	-	-	-	-	-	-
Unigene0071491	29.8133	9.41667	-1.66267	3.25621e-09	2.76209e-07	HSR201	PREDICTED: benzyl alcohol O-benzoyltransferase [Prunus mume]	-	-	-	-	-	-	-
Unigene0072939	2.66333	11.6067	2.12365	3.26978e-09	2.76778e-07	SHR	PREDICTED: protein SHORT-ROOT [Vitis vinifera]	-	-	-	-	-	-	-
Unigene0000918	3.15667	12.3367	1.96648	3.33943e-09	2.8208e-07	--	PREDICTED: 50S ribosomal protein L18 [Daucus carota subsp. sativus] [Daucus carota]	Genetic Information Processing	Translation	K02881	ko03010//Ribosome	GO:0030529//intracellular ribonucleoprotein complex	-	GO:0010467//gene expression;GO:0032774//RNA biosynthetic process
Unigene0052079	60.4967	20.8567	-1.53635	3.56867e-09	3.00813e-07	--	PREDICTED: uncharacterized protein LOC103436635 [Malus domestica]	-	-	-	-	-	-	-
Unigene0061740	0.413333	5.16333	3.64293	3.5972e-09	3.02585e-07	CYP716A15	PREDICTED: beta-amyrin 28-oxidase-like [Nicotiana sylvestris]	-	-	-	-	-	GO:0016491//oxidoreductase activity;GO:0046906//tetrapyrrole binding;GO:0046914//transition metal ion binding	GO:0044710//single-organism metabolic process
Unigene0029520	0.001	4.74333	12.2117	3.60612e-09	3.02704e-07	XTH7	xyloglucan endotransglucosylase/hydrolase [Diospyros kaki]	-	-	-	-	GO:0005576//extracellular region;GO:0030312//external encapsulating structure	GO:0016758//transferase activity, transferring hexosyl groups;GO:0016787//hydrolase activity	GO:0044042//glucan metabolic process;GO:0045229//external encapsulating structure organization
Unigene0050766	2.29333	11.8233	2.36612	3.61683e-09	3.02971e-07	--	Calcium-dependent lipid-binding family protein [Theobroma cacao]	-	-	-	-	-	-	-
Unigene0020742	18.8033	4.75	-1.98499	3.63635e-09	3.03975e-07	CP1	Calcium-binding EF-hand [Corchorus olitorius]	Organismal Systems;Environmental Information Processing;Environmental Information Processing	Environmental adaptation;Signal transduction;Signal transduction	K02183;K02183;K02183	ko04626//Plant-pathogen interaction;ko04016//MAPK signaling pathway - plant;ko04070//Phosphatidylinositol signaling system	-	-	-
Unigene0023928	43.71	174.853	2.00011	3.90615e-09	3.25852e-07	--	-	-	-	-	-	-	-	-
Unigene0085476	14.2	43.47	1.61413	3.98387e-09	3.31649e-07	DIVARICATA	PREDICTED: transcription factor DIVARICATA [Gossypium raimondii]	-	-	-	-	GO:0043231//intracellular membrane-bounded organelle	GO:0001071//nucleic acid binding transcription factor activity;GO:0005488//binding	GO:0010468//regulation of gene expression
Unigene0024938	2.99667	15.3867	2.36025	4.03889e-09	3.35536e-07	MBF1C	PREDICTED: multiprotein-bridging factor 1c [Cucumis melo]	-	-	-	-	-	GO:0003677//DNA binding	-
Unigene0013013	8.43	1.36333	-2.62839	4.06257e-09	3.36809e-07	UGT73D1	PREDICTED: UDP-glycosyltransferase 73D1 [Vitis vinifera]	-	-	-	-	-	GO:0016757//transferase activity, transferring glycosyl groups	-
Unigene0027919	16.8933	5.04667	-1.74305	4.17889e-09	3.45741e-07	PTI6	AP2/EREBP family transcription factor-like protein 23 [Prunus pseudocerasus]	Organismal Systems	Environmental adaptation	K13434	ko04626//Plant-pathogen interaction	-	-	-
Unigene0022300	3.23333	13.0567	2.01369	4.32676e-09	3.57241e-07	ADAL	adenosine/AMP deaminase family protein [Populus trichocarpa]	Metabolism;Metabolism	Global and overview maps;Nucleotide metabolism	K01488;K01488	ko01100//Metabolic pathways;ko00230//Purine metabolism	-	GO:0003824//catalytic activity	-
Unigene0091199	4.69667	0.256667	-4.19367	4.36167e-09	3.59387e-07	patD	alcohol dehydrogenase [Klebsormidium flaccidum]	Metabolism;Metabolism;Metabolism	Global and overview maps;Global and overview maps;Biosynthesis of other secondary metabolites	K00083;K00083;K00083	ko01100//Metabolic pathways;ko01110//Biosynthesis of secondary metabolites;ko00940//Phenylpropanoid biosynthesis	-	-	-
Unigene0067380	5.95333	21.0467	1.82182	4.42366e-09	3.63751e-07	Mdp1	PREDICTED: magnesium-dependent phosphatase 1 [Citrus sinensis]	-	-	-	-	-	GO:0042578//phosphoric ester hydrolase activity	GO:0006470//protein dephosphorylation
Unigene0075158	16.7033	4.93667	-1.75853	4.73365e-09	3.88449e-07	NCL	Calcium-binding EF-hand [Corchorus capsularis]	-	-	-	-	GO:0031224//intrinsic component of membrane	-	GO:0044763//single-organism cellular process
Unigene0007912	80.9767	24.0833	-1.74947	5.00695e-09	4.1004e-07	FAOMT	PREDICTED: caffeoyl-CoA O-methyltransferase isoform X1 [Ricinus communis]	Metabolism;Metabolism;Metabolism;Metabolism;Metabolism;Metabolism	Global and overview maps;Global and overview maps;Biosynthesis of other secondary metabolites;Amino acid metabolism;Biosynthesis of other secondary metabolites;Biosynthesis of other secondary metabolites	K00588;K00588;K00588;K00588;K00588;K00588	ko01100//Metabolic pathways;ko01110//Biosynthesis of secondary metabolites;ko00940//Phenylpropanoid biosynthesis;ko00360//Phenylalanine metabolism;ko00941//Flavonoid biosynthesis;ko00945//Stilbenoid, diarylheptanoid and gingerol biosynthesis	-	GO:0008171//O-methyltransferase activity	GO:0008152//metabolic process
Unigene0012302	2.43333	0.001	-11.2487	5.06182e-09	4.13693e-07	GER1	RmlC-like cupin [Coccomyxa subellipsoidea C-169]	-	-	-	-	-	-	-
Unigene0026568	15.2567	4.89667	-1.63957	5.07595e-09	4.14009e-07	PIX13	PREDICTED: probable serine/threonine-protein kinase Cx32, chloroplastic isoform X2 [Nicotiana attenuata]	-	-	-	-	-	-	-
Unigene0010964	8.61333	0.993333	-3.11622	5.34339e-09	4.34941e-07	--	PREDICTED: universal stress protein A-like protein [Ziziphus jujuba]	-	-	-	-	-	GO:0003824//catalytic activity	-
Unigene0000527	11.5233	2.02	-2.51213	5.48375e-09	4.45466e-07	MIK2	PREDICTED: probable leucine-rich repeat receptor-like protein kinase At1g35710 isoform X4 [Populus euphratica]	-	-	-	-	-	-	-
Unigene0071298	16.5067	52.8033	1.67758	5.73619e-09	4.65035e-07	GALUR	PREDICTED: D-galacturonate reductase-like [Juglans regia]	Metabolism	Carbohydrate metabolism	K19642	ko00053//Ascorbate and aldarate metabolism	-	-	GO:0044710//single-organism metabolic process
Unigene0012933	6.34667	0.536667	-3.5639	5.8768e-09	4.75478e-07	--	-	-	-	-	-	-	-	-
Unigene0071488	33.0733	81.2433	1.29658	5.94914e-09	4.80366e-07	TIC32	PREDICTED: short-chain dehydrogenase TIC 32, chloroplastic [Vitis vinifera]	-	-	-	-	-	-	-
Unigene0027651	1.88667	8.98333	2.25141	5.98477e-09	4.82276e-07	NRAMP3	PREDICTED: metal transporter Nramp3 [Ricinus communis]	-	-	-	-	-	-	GO:0051234//establishment of localization
Unigene0006825	6.48333	22.68	1.80661	6.07768e-09	4.88786e-07	CYP82C4	PREDICTED: cytochrome P450 82C4-like [Nicotiana sylvestris]	Metabolism	Metabolism of terpenoids and polyketides	K17961	ko00904//Diterpenoid biosynthesis	-	GO:0016705//oxidoreductase activity, acting on paired donors, with incorporation or reduction of molecular oxygen;GO:0046872//metal ion binding	-
Unigene0091024	8.78333	1.72333	-2.34957	6.16403e-09	4.94743e-07	SPAC26F1.07	PREDICTED: aldo-keto reductase family 4 member C9-like [Pyrus x bretschneideri]	Metabolism;Metabolism;Metabolism;Metabolism;Metabolism	Global and overview maps;Global and overview maps;Carbohydrate metabolism;Lipid metabolism;Carbohydrate metabolism	K00002;K00002;K00002;K00002;K00002	ko01100//Metabolic pathways;ko01110//Biosynthesis of secondary metabolites;ko00010//Glycolysis / Gluconeogenesis;ko00561//Glycerolipid metabolism;ko00040//Pentose and glucuronate interconversions	-	-	-
Unigene0018743	6.24667	1.16	-2.42896	6.26394e-09	5.01762e-07	GID1B	GID1b [Camellia sinensis]	Environmental Information Processing	Signal transduction	K14493	ko04075//Plant hormone signal transduction	-	-	-
Unigene0020614	34.0767	115.243	1.75783	6.42524e-09	5.13662e-07	PMA4	PREDICTED: plasma membrane ATPase 4 isoform X1 [Theobroma cacao]	Metabolism	Energy metabolism	K01535	ko00190//Oxidative phosphorylation	GO:0031224//intrinsic component of membrane	GO:0017111//nucleoside-triphosphatase activity;GO:0032550//purine ribonucleoside binding;GO:0043169//cation binding	GO:0009152//purine ribonucleotide biosynthetic process
Unigene0054195	25.1933	9.39	-1.42384	6.52993e-09	5.20998e-07	HST	PREDICTED: shikimate O-hydroxycinnamoyltransferase isoform X3 [Gossypium hirsutum]	Metabolism;Metabolism;Metabolism;Metabolism;Metabolism	Global and overview maps;Global and overview maps;Biosynthesis of other secondary metabolites;Biosynthesis of other secondary metabolites;Biosynthesis of other secondary metabolites	K13065;K13065;K13065;K13065;K13065	ko01100//Metabolic pathways;ko01110//Biosynthesis of secondary metabolites;ko00940//Phenylpropanoid biosynthesis;ko00941//Flavonoid biosynthesis;ko00945//Stilbenoid, diarylheptanoid and gingerol biosynthesis	GO:0044444//cytoplasmic part	GO:0050737//O-hydroxycinnamoyltransferase activity	GO:0006605//protein targeting;GO:0006950//response to stress;GO:0009699//phenylpropanoid biosynthetic process;GO:0009891//positive regulation of biosynthetic process;GO:0043067//regulation of programmed cell death;GO:0048878//chemical homeostasis
Unigene0017853	57.9967	144.063	1.31266	6.60825e-09	5.26205e-07	--	PLATZ transcription factor family protein [Medicago truncatula]	-	-	-	-	-	-	-
Unigene0057513	0.223333	15.95	6.15821	6.77858e-09	5.37219e-07	CHLN	PREDICTED: nicotianamine synthase [Vitis vinifera]	-	-	-	-	-	GO:0016765//transferase activity, transferring alkyl or aryl (other than methyl) groups	GO:0018130//heterocycle biosynthetic process
Unigene0023010	4.33	19.25	2.15242	6.78183e-09	5.37219e-07	EXL3	PREDICTED: protein EXORDIUM-like 3 [Theobroma cacao]	-	-	-	-	GO:0005618//cell wall;GO:0005911//cell-cell junction	-	-
Unigene0020183	85.5167	29.0967	-1.55535	6.78657e-09	5.37219e-07	At1g75040	PREDICTED: thaumatin-like protein 1b [Jatropha curcas]	-	-	-	-	-	-	-
Unigene0057787	1.26667	8.58	2.75994	6.84466e-09	5.40755e-07	LSH2	PREDICTED: protein LIGHT-DEPENDENT SHORT HYPOCOTYLS 1 [Vitis vinifera]	-	-	-	-	-	-	-
Unigene0103297	0.173333	3.79333	4.45185	6.93018e-09	5.4644e-07	PHT1-4	phosphate transporter 1 [Camellia oleifera]	-	-	-	-	GO:0031224//intrinsic component of membrane	GO:0005215//transporter activity	GO:0015698//inorganic anion transport;GO:0044763//single-organism cellular process
Unigene0063959	58.7767	16.64	-1.82059	7.2661e-09	5.71808e-07	BSK1	PREDICTED: probable serine/threonine-protein kinase At4g35230, partial [Nicotiana tabacum]	Environmental Information Processing	Signal transduction	K14500	ko04075//Plant hormone signal transduction	-	GO:0016772//transferase activity, transferring phosphorus-containing groups;GO:0032550//purine ribonucleoside binding	GO:0006464//cellular protein modification process;GO:0006796//phosphate-containing compound metabolic process
Unigene0062487	22.0133	8.36333	-1.39623	7.41536e-09	5.82416e-07	--	Major facilitator superfamily [Corchorus olitorius]	-	-	-	-	-	-	GO:0044763//single-organism cellular process
Unigene0053267	5.28667	0.88	-2.58678	7.51715e-09	5.89263e-07	Ava_3858	3-dehydroquinate synthase [Chrysochromulina sp. CCMP291]	Metabolism;Metabolism;Metabolism;Metabolism	Global and overview maps;Global and overview maps;Global and overview maps;Amino acid metabolism	K01735;K01735;K01735;K01735	ko01100//Metabolic pathways;ko01110//Biosynthesis of secondary metabolites;ko01230//Biosynthesis of amino acids;ko00400//Phenylalanine, tyrosine and tryptophan biosynthesis	-	-	-
Unigene0103167	0.42	2.03	2.27302	7.67131e-09	5.99339e-07	lgrB	PREDICTED: dimodular nonribosomal peptide synthase [Ricinus communis]	-	-	-	-	-	GO:0003824//catalytic activity	-
Unigene0108001	0.173333	16.1133	6.53856	7.67544e-09	5.99339e-07	--	DUF642 [Vitis quinquangularis]	-	-	-	-	-	-	-
Unigene0010048	24.1833	7.18667	-1.75062	7.83372e-09	6.10482e-07	NUDT10	PREDICTED: nudix hydrolase 10-like [Pyrus x bretschneideri]	-	-	-	-	-	-	-
Unigene0018170	2.53333	10.7067	2.0794	7.84844e-09	6.10482e-07	EFM	PREDICTED: myb family transcription factor EFM isoform X2 [Vitis vinifera]	-	-	-	-	-	-	-
Unigene0042573	5.51	0.566667	-3.28148	8.23278e-09	6.39143e-07	--	-	-	-	-	-	-	-	-
Unigene0016557	1.20333	14.1867	3.55943	8.25477e-09	6.39617e-07	EXPA6	PREDICTED: expansin-A4-like [Juglans regia]	-	-	-	-	GO:0030312//external encapsulating structure	-	GO:0071555//cell wall organization
Unigene0119225	0.433333	5.11333	3.56071	8.36038e-09	6.46557e-07	SPL5	PREDICTED: squamosa promoter-binding protein 1 isoform X2 [Vitis vinifera]	-	-	-	-	GO:0043231//intracellular membrane-bounded organelle	GO:0043169//cation binding	-
Unigene0111272	0.816667	4.82667	2.56321	8.86485e-09	6.84258e-07	SMXL3	PREDICTED: protein SMAX1-LIKE 3-like [Nelumbo nucifera]	-	-	-	-	-	-	-
Unigene0101091	1.2	6.87	2.51728	8.94687e-09	6.89268e-07	--	PREDICTED: uncharacterized protein LOC104878305 isoform X2 [Vitis vinifera]	-	-	-	-	-	-	-
Unigene0057044	6.50667	1.02333	-2.66864	9.2465e-09	7.10992e-07	At1g09580	PREDICTED: transmembrane emp24 domain-containing protein p24delta3-like [Juglans regia]	-	-	-	-	GO:0030133//transport vesicle;GO:0031090//organelle membrane;GO:0031224//intrinsic component of membrane	-	GO:0006810//transport;GO:0008104//protein localization;GO:0009814//defense response, incompatible interaction;GO:0033554//cellular response to stress
Unigene0075020	4.78333	17.9233	1.90575	9.32785e-09	7.15881e-07	SBP1	squamosa-promoter binding protein 1 [Antirrhinum majus]	-	-	-	-	-	-	-
Unigene0041019	33.7933	8.4	-2.00828	9.35386e-09	7.16512e-07	ZAT10	PREDICTED: zinc finger protein ZAT10 [Vitis vinifera]	-	-	-	-	-	-	-
Unigene0113080	20.8467	6.60333	-1.65855	9.57569e-09	7.32113e-07	At5g55050	PREDICTED: GDSL esterase/lipase At5g55050 [Vitis vinifera]	-	-	-	-	-	GO:0016788//hydrolase activity, acting on ester bonds	GO:0006629//lipid metabolic process
Unigene0054750	61.6667	20.9433	-1.558	9.61615e-09	7.33815e-07	--	PREDICTED: WD repeat-containing protein 91 homolog [Malus domestica]	-	-	-	-	-	-	-
Unigene0070227	0.186667	9.16	5.61681	9.67879e-09	7.37198e-07	PLD1	PREDICTED: phospholipase D alpha 1 [Sesamum indicum]	Metabolism;Metabolism;Cellular Processes;Metabolism;Metabolism	Global and overview maps;Global and overview maps;Transport and catabolism;Lipid metabolism;Lipid metabolism	K01115;K01115;K01115;K01115;K01115	ko01100//Metabolic pathways;ko01110//Biosynthesis of secondary metabolites;ko04144//Endocytosis;ko00564//Glycerophospholipid metabolism;ko00565//Ether lipid metabolism	-	GO:0004620//phospholipase activity;GO:0046872//metal ion binding	GO:0006650//glycerophospholipid metabolic process
Unigene0022241	8.56	1.86	-2.20231	9.79366e-09	7.4454e-07	WRKY53	PREDICTED: probable WRKY transcription factor 46 [Populus euphratica]	-	-	-	-	-	-	-
Unigene0081056	3.99667	19.9833	2.32193	9.87143e-09	7.49039e-07	dnajb6	PREDICTED: dnaJ homolog subfamily B member 1 [Cucumis sativus]	-	-	-	-	-	GO:0005515//protein binding	GO:0000302//response to reactive oxygen species;GO:0009642//response to light intensity;GO:0033554//cellular response to stress;GO:0044267//cellular protein metabolic process
Unigene0002345	8.82	1.89667	-2.21731	1.01552e-08	7.67958e-07	LRK10	PREDICTED: rust resistance kinase Lr10-like [Vitis vinifera]	-	-	-	-	-	GO:0016301//kinase activity	-
Unigene0057854	2.24333	9.98	2.1534	1.01589e-08	7.67958e-07	At1g02270	PREDICTED: uncharacterized calcium-binding protein At1g02270 [Vitis vinifera]	-	-	-	-	-	-	-
Unigene0055308	0.0333333	6.59333	7.6279	1.02315e-08	7.72e-07	At1g18250	thuamatin-like protein [Quercus suber]	-	-	-	-	-	-	-
Unigene0026782	16.6767	1.09	-3.93543	1.03846e-08	7.8191e-07	--	-	-	-	-	-	-	-	-
Unigene0007871	6.61667	1.21	-2.4511	1.04017e-08	7.8191e-07	--	-	-	-	-	-	-	-	-
Unigene0031101	40.3733	14.9933	-1.42908	1.04633e-08	7.8508e-07	EXL2	PREDICTED: protein EXORDIUM-like 2 [Nicotiana sylvestris]	-	-	-	-	-	-	-
Unigene0025603	88.4167	233.3	1.3998	1.10519e-08	8.27704e-07	PSBS	PREDICTED: photosystem II 22 kDa protein, chloroplastic [Vitis vinifera]	Metabolism;Metabolism	Global and overview maps;Energy metabolism	K03542;K03542	ko01100//Metabolic pathways;ko00195//Photosynthesis	-	-	-
Unigene0012730	2.51333	0.223333	-3.49233	1.12741e-08	8.4141e-07	MSC1	-	-	-	-	-	-	-	-
Unigene0020184	50.88	16.2233	-1.64903	1.12767e-08	8.4141e-07	PR5K	PREDICTED: thaumatin-like protein 1b [Solanum tuberosum]	-	-	-	-	-	-	-
Unigene0017257	2.94667	0.426667	-2.7879	1.13249e-08	8.43445e-07	--	PREDICTED: transcription termination factor MTERF15, mitochondrial-like [Vitis vinifera]	-	-	-	-	-	-	-
Unigene0009922	1.29	11.0467	3.09817	1.18262e-08	8.79151e-07	--	PREDICTED: putative invertase inhibitor [Ziziphus jujuba]	-	-	-	-	-	-	-
Unigene0075107	30.1833	6.59667	-2.19394	1.18781e-08	8.81388e-07	--	PREDICTED: probable serine/threonine-protein kinase Cx32, chloroplastic [Sesamum indicum]	-	-	-	-	-	-	-
Unigene0000544	2.92667	10.54	1.84854	1.21567e-08	9.00399e-07	SSL2	PREDICTED: protein STRICTOSIDINE SYNTHASE-LIKE 2 [Prunus mume]	-	-	-	-	-	GO:0016843//amine-lyase activity	-
Unigene0015874	0.276667	7.16667	4.69508	1.23106e-08	9.09608e-07	--	PREDICTED: uncharacterized protein LOC105115446 [Populus euphratica]	-	-	-	-	-	-	-
Unigene0110551	100.913	40.17	-1.32893	1.23262e-08	9.09608e-07	SAMDC1	PREDICTED: S-adenosylmethionine decarboxylase proenzyme [Prunus mume]	Metabolism;Metabolism;Metabolism	Global and overview maps;Amino acid metabolism;Amino acid metabolism	K01611;K01611;K01611	ko01100//Metabolic pathways;ko00270//Cysteine and methionine metabolism;ko00330//Arginine and proline metabolism	-	GO:0016831//carboxy-lyase activity	GO:0006596//polyamine biosynthetic process;GO:0044272//sulfur compound biosynthetic process
Unigene0112264	7.04	1.47	-2.25976	1.32769e-08	9.77974e-07	TPS7	alpha,alpha-trehalose-phosphate synthase 7 [Camellia sinensis]	Metabolism;Metabolism	Global and overview maps;Carbohydrate metabolism	K16055;K16055	ko01100//Metabolic pathways;ko00500//Starch and sucrose metabolism	-	GO:0019203//carbohydrate phosphatase activity;GO:0035251//UDP-glucosyltransferase activity	GO:0005991//trehalose metabolic process;GO:0006796//phosphate-containing compound metabolic process
Unigene0090705	12.69	2.87667	-2.14122	1.35465e-08	9.96016e-07	--	superoxide dismutase (mitochondrion) [Triticum aestivum]	-	-	-	-	-	-	-
Unigene0000705	0.696667	45.47	6.0283	1.41024e-08	1.035e-06	HSP18.5-C	PREDICTED: 17.3 kDa class I heat shock protein-like [Nelumbo nucifera]	Genetic Information Processing	Folding, sorting and degradation	K13993	ko04141//Protein processing in endoplasmic reticulum	-	-	-
Unigene0104105	0.54	4.19667	2.95821	1.43032e-08	1.04783e-06	ASHH1	PREDICTED: histone-lysine N-methyltransferase ASHH1 [Nicotiana tomentosiformis]	-	-	-	-	GO:0043229//intracellular organelle	GO:0008168//methyltransferase activity	GO:0016571//histone methylation
Unigene0023814	1.10333	5.66333	2.35978	1.45558e-08	1.06439e-06	TNA1	PREDICTED: LOW QUALITY PROTEIN: uncharacterized transporter C417.10-like [Solanum lycopersicum]	-	-	-	-	-	-	-
Unigene0020741	65.06	18.0767	-1.84764	1.47998e-08	1.08028e-06	CP1	PREDICTED: calmodulin-4 [Vitis vinifera]	Organismal Systems;Environmental Information Processing;Environmental Information Processing	Environmental adaptation;Signal transduction;Signal transduction	K02183;K02183;K02183	ko04626//Plant-pathogen interaction;ko04016//MAPK signaling pathway - plant;ko04070//Phosphatidylinositol signaling system	-	-	-
Unigene0042709	13.8633	1.76	-2.97763	1.49219e-08	1.08722e-06	--	hypothetical protein COCSUDRAFT_41610 [Coccomyxa subellipsoidea C-169]	-	-	-	-	-	-	-
Unigene0113164	0.113333	5.95333	5.71505	1.53975e-08	1.11985e-06	DUT	PREDICTED: deoxyuridine 5'-triphosphate nucleotidohydrolase-like [Gossypium hirsutum]	Metabolism;Metabolism	Global and overview maps;Nucleotide metabolism	K01520;K01520	ko01100//Metabolic pathways;ko00240//Pyrimidine metabolism	GO:0044444//cytoplasmic part	GO:0005515//protein binding;GO:0046872//metal ion binding;GO:0047429//nucleoside-triphosphate diphosphatase activity	GO:0006260//DNA replication;GO:0009177//pyrimidine deoxyribonucleoside monophosphate biosynthetic process;GO:0009211//pyrimidine deoxyribonucleoside triphosphate metabolic process;GO:0009262//deoxyribonucleotide metabolic process
Unigene0051235	275.717	109.77	-1.3287	1.55117e-08	1.12454e-06	TCP3	PREDICTED: transcription factor TCP4-like [Sesamum indicum]	-	-	-	-	-	-	-
Unigene0076436	8.47333	2.87667	-1.55853	1.55179e-08	1.12454e-06	LECRK3	PREDICTED: G-type lectin S-receptor-like serine/threonine-protein kinase LECRK3 [Vitis vinifera]	-	-	-	-	-	GO:0004672//protein kinase activity	GO:0006796//phosphate-containing compound metabolic process
Unigene0108983	97.3833	39.97	-1.28476	1.62301e-08	1.17404e-06	CKX7	PREDICTED: cytokinin dehydrogenase 7 [Juglans regia]	Metabolism	Metabolism of terpenoids and polyketides	K00279	ko00908//Zeatin biosynthesis	-	GO:0000166//nucleotide binding;GO:0016616//oxidoreductase activity, acting on the CH-OH group of donors, NAD or NADP as acceptor;GO:0016645//oxidoreductase activity, acting on the CH-NH group of donors	GO:0009690//cytokinin metabolic process;GO:0044710//single-organism metabolic process
Unigene0038501	196.12	75.9233	-1.36912	1.64102e-08	1.18495e-06	RFS2	raffinose synthase 2 [Camellia sinensis]	Metabolism	Carbohydrate metabolism	K06617	ko00052//Galactose metabolism	GO:0005911//cell-cell junction	GO:0004557//alpha-galactosidase activity;GO:0016740//transferase activity	GO:0009313//oligosaccharide catabolic process
Unigene0000023	19.9333	3.64667	-2.45053	1.64938e-08	1.18885e-06	At5g10770	aspartic protease [Sarracenia purpurea subsp. venosa] [Sarracenia purpurea]	-	-	-	-	-	-	-
Unigene0069376	236.183	98.0833	-1.26783	1.69531e-08	1.21978e-06	CYP73A16	cinnamate 4-hydroxylase [Camellia sinensis]	Metabolism;Metabolism;Metabolism;Metabolism;Metabolism;Metabolism;Metabolism	Global and overview maps;Global and overview maps;Biosynthesis of other secondary metabolites;Amino acid metabolism;Metabolism of cofactors and vitamins;Biosynthesis of other secondary metabolites;Biosynthesis of other secondary metabolites	K00487;K00487;K00487;K00487;K00487;K00487;K00487	ko01100//Metabolic pathways;ko01110//Biosynthesis of secondary metabolites;ko00940//Phenylpropanoid biosynthesis;ko00360//Phenylalanine metabolism;ko00130//Ubiquinone and other terpenoid-quinone biosynthesis;ko00941//Flavonoid biosynthesis;ko00945//Stilbenoid, diarylheptanoid and gingerol biosynthesis	-	GO:0016491//oxidoreductase activity;GO:0046906//tetrapyrrole binding;GO:0046914//transition metal ion binding	GO:0044710//single-organism metabolic process
Unigene0022531	20.5533	6.98333	-1.55738	1.71882e-08	1.23345e-06	CPK32	calcium-dependent protein kinase 1 [Camellia sinensis]	Organismal Systems	Environmental adaptation	K13412	ko04626//Plant-pathogen interaction	-	GO:0004672//protein kinase activity;GO:0032550//purine ribonucleoside binding;GO:0046872//metal ion binding	GO:0006464//cellular protein modification process;GO:0006796//phosphate-containing compound metabolic process
Unigene0003902	0.001	4.99333	12.2858	1.72044e-08	1.23345e-06	--	-	-	-	-	-	-	-	-
Unigene0077446	0.0866667	3.13	5.17454	1.77395e-08	1.26956e-06	At1g32860	PREDICTED: glucan endo-1,3-beta-glucosidase 12 [Ziziphus jujuba]	-	-	-	-	-	GO:0008422//beta-glucosidase activity	GO:0009653//anatomical structure morphogenesis;GO:0032535//regulation of cellular component size;GO:0044238//primary metabolic process;GO:0048509//regulation of meristem development;GO:0051301//cell division;GO:0060918//auxin transport
Unigene0030301	10.7667	1.76333	-2.61019	1.79878e-08	1.28505e-06	--	PREDICTED: probable LRR receptor-like serine/threonine-protein kinase At1g34110 isoform X1 [Juglans regia]	-	-	-	-	-	-	-
Unigene0025841	16.49	4.21333	-1.96856	1.82084e-08	1.2985e-06	HSFA6b	PREDICTED: heat stress transcription factor A-7a-like [Ziziphus jujuba]	-	-	-	-	-	-	-
Unigene0053726	1.78333	10.29	2.52859	1.8253e-08	1.29853e-06	MYB4	PREDICTED: transcription repressor MYB6-like [Nelumbo nucifera]	Organismal Systems	Environmental adaptation	K09422	ko04626//Plant-pathogen interaction	-	-	-
Unigene0063396	5.07	15.9767	1.65591	1.82733e-08	1.29853e-06	PG1	PREDICTED: probable plastid-lipid-associated protein 3, chloroplastic [Nelumbo nucifera]	-	-	-	-	-	-	-
Unigene0040102	1.19667	0.12	-3.31792	1.85989e-08	1.31934e-06	RE2	Retrovirus-related Pol polyprotein from transposon TNT 1-94 [Cajanus cajan]	-	-	-	-	-	-	-
Unigene0073459	27.0133	6.01	-2.16823	1.93573e-08	1.37005e-06	SPAC15E1.02c	-	-	-	-	-	-	-	-
Unigene0024265	7.64667	0.973333	-2.97383	1.93817e-08	1.37005e-06	SMR6	PREDICTED: cyclin-dependent protein kinase inhibitor SMR3 [Nelumbo nucifera]	-	-	-	-	-	-	-
Unigene0029160	1.56	8.36667	2.42311	1.96134e-08	1.384e-06	FAO1	PREDICTED: long-chain-alcohol oxidase FAO1 isoform X1 [Solanum tuberosum]	-	-	-	-	-	-	-
Unigene0005672	8.06667	1.89	-2.09359	1.98797e-08	1.40034e-06	--	hypothetical protein COCSUDRAFT_53237 [Coccomyxa subellipsoidea C-169]	-	-	-	-	-	-	-
Unigene0006006	1040.79	471.623	-1.14197	2.02464e-08	1.42368e-06	--	-	-	-	-	-	-	-	-
Unigene0074961	150.253	69.6733	-1.10872	2.05004e-08	1.43903e-06	ACR4	PREDICTED: ACT domain-containing protein ACR4 [Vitis vinifera]	-	-	-	-	-	GO:0016772//transferase activity, transferring phosphorus-containing groups;GO:0031406//carboxylic acid binding	-
Unigene0027751	9.81333	1.22667	-3	2.13804e-08	1.49819e-06	--	-	-	-	-	-	-	-	-
Unigene0057129	0.71	7.46667	3.39457	2.20025e-08	1.53911e-06	--	PREDICTED: protein ACCELERATED CELL DEATH 6 [Vitis vinifera]	-	-	-	-	-	-	-
Unigene0075408	39.9633	9.04667	-2.14322	2.23468e-08	1.55887e-06	--	unnamed protein product, partial [Vitis vinifera]	-	-	-	-	-	-	-
Unigene0063353	0.676667	4.85	2.84147	2.23624e-08	1.55887e-06	--	F17A17.37 protein [Theobroma cacao]	-	-	-	-	-	-	-
Unigene0059873	3.31667	0.593333	-2.48282	2.2547e-08	1.56902e-06	srk1	Serine/threonine-protein kinase srk1 [Anthurium amnicola]	-	-	-	-	-	GO:0016740//transferase activity	GO:0009987//cellular process
Unigene0116047	57.2067	21.39	-1.41925	2.40568e-08	1.67031e-06	SWEET1	bidirectional sugar transport SWEET 1 [Camellia sinensis]	-	-	-	-	-	-	-
Unigene0064499	9.99	28.6233	1.51864	2.40854e-08	1.67031e-06	RH48	plastid RNA-binding protein 1 [Nicotiana benthamiana]	-	-	-	-	-	-	-
Unigene0004785	48.1233	18.6733	-1.36576	2.53866e-08	1.75752e-06	SUD1	PREDICTED: E3 ubiquitin-protein ligase MARCH8 isoform X1 [Ziziphus jujuba]	-	-	-	-	-	GO:0003824//catalytic activity;GO:0046914//transition metal ion binding	-
Unigene0119023	12.98	3.42333	-1.92282	2.77364e-08	1.9169e-06	--	hypothetical protein g.146135 [Anthurium amnicola]	-	-	-	-	-	-	-
Unigene0016449	9.5	1.48	-2.68233	2.79903e-08	1.93114e-06	--	PREDICTED: uncharacterized hydrolase YugF-like [Nicotiana tabacum]	-	-	-	-	GO:0016020//membrane	GO:0003824//catalytic activity	-
Unigene0104671	16.3833	38.9367	1.2489	2.83747e-08	1.95431e-06	CYP82A3	PREDICTED: cytochrome P450 CYP82D47-like [Vitis vinifera]	-	-	-	-	-	GO:0016491//oxidoreductase activity;GO:0046872//metal ion binding	-
Unigene0072539	35.1267	10.4433	-1.74998	2.91863e-08	2.00678e-06	WRKY50	PREDICTED: probable WRKY transcription factor 50 [Sesamum indicum]	-	-	-	-	-	-	-
Unigene0042345	0.393333	3.40333	3.11312	2.94801e-08	2.02353e-06	araE	High-affinity glucose transporter, partial [Anthurium amnicola]	-	-	-	-	-	-	-
Unigene0091043	0.13	5.77	5.47199	2.96992e-08	2.03511e-06	AGP30	PREDICTED: non-classical arabinogalactan protein 31-like [Prunus mume]	-	-	-	-	-	-	-
Unigene0039377	0.263333	3.46667	3.71859	2.98954e-08	2.04507e-06	BGLU12	beta-primeverosidase [Camellia sinensis]	Metabolism;Metabolism;Metabolism;Metabolism;Metabolism	Global and overview maps;Global and overview maps;Carbohydrate metabolism;Biosynthesis of other secondary metabolites;Metabolism of other amino acids	K01188;K01188;K01188;K01188;K01188	ko01100//Metabolic pathways;ko01110//Biosynthesis of secondary metabolites;ko00500//Starch and sucrose metabolism;ko00940//Phenylpropanoid biosynthesis;ko00460//Cyanoamino acid metabolism	-	GO:0015926//glucosidase activity	GO:0044238//primary metabolic process
Unigene0000391	179.037	79.2133	-1.17644	3.00324e-08	2.05096e-06	PYL3	PREDICTED: abscisic acid receptor PYL9-like [Fragaria vesca subsp. vesca] [Fragaria vesca]	Environmental Information Processing;Environmental Information Processing	Signal transduction;Signal transduction	K14496;K14496	ko04075//Plant hormone signal transduction;ko04016//MAPK signaling pathway - plant	-	-	-
Unigene0048503	23.2467	4.82333	-2.26892	3.0962e-08	2.11086e-06	--	PREDICTED: alpha carbonic anhydrase 1, chloroplastic-like [Juglans regia]	Metabolism	Energy metabolism	K01674	ko00910//Nitrogen metabolism	-	-	-
Unigene0094327	0.71	7.18667	3.33943	3.11206e-08	2.1181e-06	--	PREDICTED: metallothiol transferase FosB [Citrus sinensis]	-	-	-	-	-	-	-
Unigene0056556	5.89333	1.39	-2.084	3.26231e-08	2.21661e-06	--	-	-	-	-	-	-	-	-
Unigene0011727	36.2833	122.647	1.75713	3.26914e-08	2.21751e-06	--	Calcium-binding EF-hand [Corchorus capsularis]	-	-	-	-	GO:0044444//cytoplasmic part	-	-
Unigene0117204	0.393333	5.20667	3.72654	3.27879e-08	2.22032e-06	--	hypothetical protein COCSUDRAFT_43124 [Coccomyxa subellipsoidea C-169]	-	-	-	-	-	-	-
Unigene0112810	15.6233	3.37667	-2.21003	3.30845e-08	2.23665e-06	ATL2	PREDICTED: RING-H2 finger protein ATL2-like [Nicotiana tomentosiformis]	-	-	-	-	-	-	-
Unigene0013925	7.27667	1.53667	-2.24347	3.36103e-08	2.26839e-06	SCL3	PREDICTED: scarecrow-like protein 3 isoform X1 [Vitis vinifera]	-	-	-	-	GO:0043231//intracellular membrane-bounded organelle	-	GO:0010468//regulation of gene expression;GO:0034645//cellular macromolecule biosynthetic process
Unigene0073585	6.09333	18.83	1.62773	3.37844e-08	2.27632e-06	BEH4	PREDICTED: BES1/BZR1 homolog protein 4 [Vitis vinifera]	-	-	-	-	-	-	-
Unigene0084533	61.7733	17.61	-1.81059	3.40084e-08	2.28759e-06	--	-	-	-	-	-	-	-	-
Unigene0053933	22.1333	54.6733	1.30462	3.41087e-08	2.29051e-06	PKP1	PREDICTED: pyruvate kinase isozyme A, chloroplastic [Vitis vinifera]	Metabolism;Metabolism;Metabolism;Metabolism;Metabolism;Metabolism;Metabolism	Global and overview maps;Global and overview maps;Global and overview maps;Global and overview maps;Carbohydrate metabolism;Nucleotide metabolism;Carbohydrate metabolism	K00873;K00873;K00873;K00873;K00873;K00873;K00873	ko01100//Metabolic pathways;ko01110//Biosynthesis of secondary metabolites;ko01200//Carbon metabolism;ko01230//Biosynthesis of amino acids;ko00010//Glycolysis / Gluconeogenesis;ko00230//Purine metabolism;ko00620//Pyruvate metabolism	-	GO:0016301//kinase activity;GO:0031420//alkali metal ion binding	GO:0006090//pyruvate metabolic process;GO:0006796//phosphate-containing compound metabolic process
Unigene0038016	4.65	0.0266667	-7.44605	3.4843e-08	2.33593e-06	SAT3	Rhamnolipids biosynthesis 3-oxoacyl-[acyl-carrier-protein] reductase, partial [Anthurium amnicola]	Metabolism;Metabolism;Metabolism	Global and overview maps;Global and overview maps;Biosynthesis of other secondary metabolites	K08081;K08081;K08081	ko01100//Metabolic pathways;ko01110//Biosynthesis of secondary metabolites;ko00960//Tropane, piperidine and pyridine alkaloid biosynthesis	-	-	-
Unigene0048547	2.19667	8.82	2.00546	3.49756e-08	2.34093e-06	PME40	PREDICTED: pectinesterase [Vitis vinifera]	Metabolism;Metabolism	Global and overview maps;Carbohydrate metabolism	K01051;K01051	ko01100//Metabolic pathways;ko00040//Pentose and glucuronate interconversions	-	-	-
Unigene0079259	24.8933	3.94	-2.65949	3.53991e-08	2.36534e-06	--	-	-	-	-	-	-	-	-
Unigene0044816	3.60333	0.001	-11.8151	3.60368e-08	2.40397e-06	--	hypothetical protein F751_6916 [Auxenochlorella protothecoides]	-	-	-	-	-	-	-
Unigene0088614	4.43333	14.8933	1.7482	3.69783e-08	2.4627e-06	PAP	PREDICTED: purple acid phosphatase [Eucalyptus grandis]	-	-	-	-	GO:0005618//cell wall;GO:0044444//cytoplasmic part	GO:0003824//catalytic activity;GO:0043169//cation binding	GO:0006796//phosphate-containing compound metabolic process
Unigene0031832	2.33667	11.5567	2.3062	3.74528e-08	2.49018e-06	DAAT	PREDICTED: D-amino-acid transaminase, chloroplastic [Eucalyptus grandis]	Metabolism	Metabolism of cofactors and vitamins	K18482	ko00790//Folate biosynthesis	-	GO:0016769//transferase activity, transferring nitrogenous groups	-
Unigene0114760	8.86	26.3367	1.57169	3.78306e-08	2.51115e-06	WRKY6	PREDICTED: probable WRKY transcription factor 31 [Vitis vinifera]	-	-	-	-	-	-	-
Unigene0063090	9.19	26.2233	1.51271	3.83513e-08	2.54153e-06	UGT91A1	UDP-glycosyltransferase 91A5 [Camellia sinensis]	-	-	-	-	-	GO:0016758//transferase activity, transferring hexosyl groups	-
Unigene0112715	21.8267	5.55667	-1.9738	3.86372e-08	2.55627e-06	GAD	PREDICTED: glutamate decarboxylase 1 isoform X2 [Oryza sativa Japonica Group]	Metabolism;Metabolism;Metabolism;Metabolism;Metabolism;Metabolism	Global and overview maps;Global and overview maps;Amino acid metabolism;Metabolism of other amino acids;Carbohydrate metabolism;Metabolism of other amino acids	K01580;K01580;K01580;K01580;K01580;K01580	ko01100//Metabolic pathways;ko01110//Biosynthesis of secondary metabolites;ko00250//Alanine, aspartate and glutamate metabolism;ko00410//beta-Alanine metabolism;ko00650//Butanoate metabolism;ko00430//Taurine and hypotaurine metabolism	-	GO:0016831//carboxy-lyase activity	GO:0019752//carboxylic acid metabolic process
Unigene0060359	10.7967	0.636667	-4.0839	3.90447e-08	2.579e-06	--	-	-	-	-	-	-	-	-
Unigene0060960	30.65	9.68	-1.66281	3.98225e-08	2.62607e-06	NDR1	non-race specific disease resistance protein 1-like protein b [Coffea arabica]	-	-	-	-	-	-	-
Unigene0095856	1.43	0.08	-4.15987	4.04088e-08	2.66038e-06	SPBC24C6.09c	phosphoketolase [Phaeodactylum tricornutum CCAP 1055/1]	Metabolism;Metabolism;Metabolism	Global and overview maps;Energy metabolism;Carbohydrate metabolism	K01621;K01621;K01621	ko01100//Metabolic pathways;ko00710//Carbon fixation in photosynthetic organisms;ko00030//Pentose phosphate pathway	-	-	-
Unigene0049760	103.24	41.6467	-1.30973	4.06643e-08	2.67283e-06	At1g56220	PREDICTED: dormancy-associated protein homolog 3 isoform X1 [Theobroma cacao]	-	-	-	-	-	-	GO:0008104//protein localization
Unigene0050586	4.02	0.876667	-2.1971	4.08057e-08	2.67417e-06	--	-	-	-	-	-	-	-	-
Unigene0103745	14.59	4.54	-1.68422	4.08174e-08	2.67417e-06	AIFM2	PREDICTED: apoptosis-inducing factor homolog B [Sesamum indicum]	-	-	-	-	-	GO:0000166//nucleotide binding	GO:0044710//single-organism metabolic process
Unigene0080659	0.566667	4.77	3.07342	4.10143e-08	2.68271e-06	PECS-2.1	PREDICTED: pectinesterase-like [Gossypium hirsutum]	Metabolism;Metabolism	Global and overview maps;Carbohydrate metabolism	K01051;K01051	ko01100//Metabolic pathways;ko00040//Pentose and glucuronate interconversions	GO:0030312//external encapsulating structure	GO:0052689//carboxylic ester hydrolase activity	GO:0000272//polysaccharide catabolic process;GO:0009892//negative regulation of metabolic process;GO:0071555//cell wall organization
Unigene0013650	28.18	10.0033	-1.49419	4.11131e-08	2.68481e-06	CYSK	PREDICTED: cysteine synthase, chloroplastic/chromoplastic [Theobroma cacao]	Metabolism;Metabolism;Metabolism;Metabolism;Metabolism;Metabolism	Global and overview maps;Global and overview maps;Global and overview maps;Global and overview maps;Amino acid metabolism;Energy metabolism	K01738;K01738;K01738;K01738;K01738;K01738	ko01100//Metabolic pathways;ko01110//Biosynthesis of secondary metabolites;ko01200//Carbon metabolism;ko01230//Biosynthesis of amino acids;ko00270//Cysteine and methionine metabolism;ko00920//Sulfur metabolism	-	GO:0003824//catalytic activity	GO:0000097//sulfur amino acid biosynthetic process;GO:0006563//L-serine metabolic process
Unigene0030942	20.5233	7.34667	-1.4821	4.14336e-08	2.70136e-06	MCCA	PREDICTED: methylcrotonoyl-CoA carboxylase subunit alpha, mitochondrial isoform X1 [Populus euphratica]	Metabolism;Metabolism	Global and overview maps;Amino acid metabolism	K01968;K01968	ko01100//Metabolic pathways;ko00280//Valine, leucine and isoleucine degradation	-	GO:0004672//protein kinase activity;GO:0016421//CoA carboxylase activity;GO:0016879//ligase activity, forming carbon-nitrogen bonds;GO:0032550//purine ribonucleoside binding;GO:0043169//cation binding	GO:0006464//cellular protein modification process
Unigene0013775	60.9367	151.647	1.31533	4.15207e-08	2.70267e-06	ANN1	PREDICTED: annexin D1 [Populus euphratica]	-	-	-	-	GO:0005576//extracellular region;GO:0005911//cell-cell junction;GO:0009532//plastid stroma;GO:0030312//external encapsulating structure;GO:0031090//organelle membrane	GO:0005543//phospholipid binding;GO:0032550//purine ribonucleoside binding;GO:0046914//transition metal ion binding;GO:0046983//protein dimerization activity	GO:0000097//sulfur amino acid biosynthetic process;GO:0006325//chromatin organization;GO:0006694//steroid biosynthetic process;GO:0006816//calcium ion transport;GO:0006873//cellular ion homeostasis;GO:0009414//response to water deprivation;GO:0071805//potassium ion transmembrane transport
Unigene0048684	3.31	12.0267	1.86133	4.18601e-08	2.72037e-06	GCH1	PREDICTED: GTP cyclohydrolase 1 [Prunus mume]	Metabolism;Metabolism	Global and overview maps;Metabolism of cofactors and vitamins	K01495;K01495	ko01100//Metabolic pathways;ko00790//Folate biosynthesis	GO:0044424//intracellular part	GO:0003824//catalytic activity	GO:0009396//folic acid-containing compound biosynthetic process
Unigene0011862	13.6	38.1733	1.48896	4.28081e-08	2.7775e-06	PAP2	PREDICTED: purple acid phosphatase [Vitis vinifera]	-	-	-	-	GO:0005618//cell wall;GO:0005911//cell-cell junction;GO:0044444//cytoplasmic part	GO:0003824//catalytic activity;GO:0043169//cation binding	GO:0006796//phosphate-containing compound metabolic process;GO:0009267//cellular response to starvation
Unigene0025169	9.16667	2.24	-2.0329	4.29013e-08	2.77907e-06	PYL8	PREDICTED: abscisic acid receptor PYL8-like [Nelumbo nucifera]	Environmental Information Processing;Environmental Information Processing	Signal transduction;Signal transduction	K14496;K14496	ko04075//Plant hormone signal transduction;ko04016//MAPK signaling pathway - plant	-	-	-
Unigene0071656	6.05667	25.31	2.06311	4.3337e-08	2.80264e-06	--	PREDICTED: WW domain-binding protein 2 [Eucalyptus grandis]	-	-	-	-	-	-	-
Unigene0092166	3.64	12.0267	1.72423	4.34509e-08	2.80264e-06	--	TLDc [Corchorus olitorius]	-	-	-	-	GO:0009536//plastid	-	-
Unigene0067507	0.001	5.52333	12.4313	4.3474e-08	2.80264e-06	--	PREDICTED: ctenidin-3-like [Glycine max]	-	-	-	-	-	-	-
Unigene0117560	13.4167	2.99333	-2.1642	4.38773e-08	2.82413e-06	--	-	-	-	-	-	-	-	-
Unigene0071317	31.75	12.4267	-1.35332	4.43332e-08	2.84892e-06	WNK4	PREDICTED: probable serine/threonine-protein kinase WNK4 [Vitis vinifera]	-	-	-	-	GO:0043231//intracellular membrane-bounded organelle	GO:0004672//protein kinase activity;GO:0032550//purine ribonucleoside binding	GO:0006468//protein phosphorylation;GO:0007568//aging;GO:0009247//glycolipid biosynthetic process;GO:0009267//cellular response to starvation;GO:0009414//response to water deprivation
Unigene0003848	16.2567	2.28667	-2.82971	4.5678e-08	2.93067e-06	--	-	-	-	-	-	-	-	-
Unigene0023925	233.407	848.473	1.86202	4.60103e-08	2.94729e-06	--	agglutinin [Amaranthus caudatus]	-	-	-	-	-	-	-
Unigene0051764	34.11	12.7467	-1.42007	4.64139e-08	2.96843e-06	--	Zinc finger, RING-CH-type [Corchorus capsularis]	-	-	-	-	-	-	-
Unigene0006690	7.87333	1.87	-2.07394	4.65041e-08	2.96948e-06	nop-1	Bacteriorhodopsin-like protein [Klebsormidium flaccidum]	-	-	-	-	-	-	-
Unigene0009355	6.48	0.733333	-3.14345	4.66591e-08	2.97048e-06	--	hypothetical protein g.51529 [Anthurium amnicola]	-	-	-	-	-	-	-
Unigene0018529	3.67	0.16	-4.51964	4.66672e-08	2.97048e-06	--	-	-	-	-	-	-	-	-
Unigene0070895	56.2667	175.51	1.6412	4.68885e-08	2.97986e-06	RFS	PREDICTED: galactinol--sucrose galactosyltransferase-like [Erythranthe guttata]	Metabolism	Carbohydrate metabolism	K06617	ko00052//Galactose metabolism	-	GO:0008378//galactosyltransferase activity	-
Unigene0064912	1.89333	6.25333	1.7237	4.92555e-08	3.12536e-06	At1g61900	PREDICTED: uncharacterized GPI-anchored protein At1g61900 isoform X3 [Theobroma cacao]	-	-	-	-	-	-	-
Unigene0046821	92.0467	220.493	1.2603	4.97037e-08	3.14884e-06	RAN-B1	BnaC02g13240D [Brassica napus]	Genetic Information Processing;Genetic Information Processing	Translation;Translation	K07936;K07936	ko03013//RNA transport;ko03008//Ribosome biogenesis in eukaryotes	GO:0005911//cell-cell junction;GO:0043231//intracellular membrane-bounded organelle;GO:0044444//cytoplasmic part	GO:0017111//nucleoside-triphosphatase activity;GO:0032550//purine ribonucleoside binding	GO:0006405//RNA export from nucleus;GO:0006886//intracellular protein transport;GO:0035556//intracellular signal transduction
Unigene0075370	2.67667	0.183333	-3.8679	5.07913e-08	3.21269e-06	--	-	-	-	-	-	-	-	-
Unigene0117466	155.973	547.76	1.81224	5.2369e-08	3.30729e-06	--	-	-	-	-	-	-	-	-
Unigene0040064	16.37	42.2567	1.36812	5.32587e-08	3.35822e-06	--	PREDICTED: 3-ketodihydrosphingosine reductase-like [Nicotiana tabacum]	-	-	-	-	-	GO:0003824//catalytic activity	GO:0044710//single-organism metabolic process
Unigene0070788	7.15667	0.76	-3.23522	5.35598e-08	3.37193e-06	--	-	-	-	-	-	-	-	-
Unigene0089132	22.4667	8.22667	-1.44941	5.40071e-08	3.39478e-06	MCCA	PREDICTED: methylcrotonoyl-CoA carboxylase subunit alpha, mitochondrial isoform X3 [Vitis vinifera]	Metabolism;Metabolism	Global and overview maps;Amino acid metabolism	K01968;K01968	ko01100//Metabolic pathways;ko00280//Valine, leucine and isoleucine degradation	-	-	-
Unigene0081489	8.74333	1.06667	-3.03507	5.41539e-08	3.39871e-06	--	predicted protein [Hordeum vulgare subsp. vulgare] [Hordeum vulgare]	-	-	-	-	-	-	-
Unigene0038797	5.25667	0.001	-12.3599	5.43595e-08	3.4063e-06	GRXC11	PREDICTED: glutaredoxin-C11 [Eucalyptus grandis]	-	-	-	-	-	GO:0015036//disulfide oxidoreductase activity	GO:0019725//cellular homeostasis;GO:0044710//single-organism metabolic process
Unigene0102134	36.2867	134.777	1.89306	5.45941e-08	3.41569e-06	PCKA	PREDICTED: phosphoenolpyruvate carboxykinase [ATP]-like [Sesamum indicum]	Metabolism;Metabolism;Metabolism;Metabolism;Metabolism;Metabolism;Metabolism	Global and overview maps;Global and overview maps;Global and overview maps;Carbohydrate metabolism;Carbohydrate metabolism;Energy metabolism;Carbohydrate metabolism	K01610;K01610;K01610;K01610;K01610;K01610;K01610	ko01100//Metabolic pathways;ko01110//Biosynthesis of secondary metabolites;ko01200//Carbon metabolism;ko00010//Glycolysis / Gluconeogenesis;ko00620//Pyruvate metabolism;ko00710//Carbon fixation in photosynthetic organisms;ko00020//Citrate cycle (TCA cycle)	-	GO:0000166//nucleotide binding;GO:0004611//phosphoenolpyruvate carboxykinase activity;GO:0032550//purine ribonucleoside binding	GO:0006006//glucose metabolic process
Unigene0101511	15.31	46.4067	1.59986	5.79301e-08	3.61879e-06	HY5	bZIP transcription factor 16 [Camellia sinensis]	Organismal Systems	Environmental adaptation	K16241	ko04712//Circadian rhythm - plant	GO:0043231//intracellular membrane-bounded organelle	GO:0001071//nucleic acid binding transcription factor activity;GO:0043566//structure-specific DNA binding	GO:0006355//regulation of transcription, DNA-templated;GO:0006405//RNA export from nucleus;GO:0006464//cellular protein modification process;GO:0006996//organelle organization;GO:0007602//phototransduction;GO:0009411//response to UV;GO:0009893//positive regulation of metabolic process;GO:0010476//gibberellin mediated signaling pathway;GO:0019827//stem cell population maintenance;GO:0019932//secon…
Unigene0019771	11.29	37.6533	1.73773	5.85572e-08	3.65147e-06	At2g13820	PREDICTED: non-specific lipid-transfer protein-like protein At2g13820 [Nicotiana sylvestris]	-	-	-	-	-	-	-
Unigene0083055	6.28333	1.79333	-1.80889	5.86345e-08	3.65147e-06	--	glycosyltransferase [Emiliania huxleyi CCMP1516]	-	-	-	-	-	-	-
Unigene0011508	7.26667	0.77	-3.23836	5.92182e-08	3.68213e-06	--	-	-	-	-	-	-	-	-
Unigene0083234	5.95333	18.95	1.67043	6.16416e-08	3.82194e-06	--	PREDICTED: ganglioside-induced differentiation-associated protein 2 [Theobroma cacao]	-	-	-	-	-	-	-
Unigene0021401	5.04333	1.01	-2.32002	6.16565e-08	3.82194e-06	ivoB	-	-	-	-	-	-	-	-
Unigene0065934	5.24	17.38	1.72979	6.19533e-08	3.83444e-06	SQE1	squalene epoxidase [Camellia oleifera]	Metabolism;Metabolism;Metabolism;Metabolism	Global and overview maps;Global and overview maps;Lipid metabolism;Metabolism of terpenoids and polyketides	K00511;K00511;K00511;K00511	ko01100//Metabolic pathways;ko01110//Biosynthesis of secondary metabolites;ko00100//Steroid biosynthesis;ko00909//Sesquiterpenoid and triterpenoid biosynthesis	GO:0031224//intrinsic component of membrane	GO:0000166//nucleotide binding;GO:0016709//oxidoreductase activity, acting on paired donors, with incorporation or reduction of molecular oxygen, NAD(P)H as one donor, and incorporation of one atom of oxygen	GO:0044710//single-organism metabolic process
Unigene0045017	11.4533	2.73	-2.06879	6.26947e-08	3.87438e-06	TOGT1	UDP-glycosyltransferase 73A20 [Camellia sinensis]	-	-	-	-	-	GO:0035251//UDP-glucosyltransferase activity	-
Unigene0037310	5.09333	1.23333	-2.04605	6.29525e-08	3.88435e-06	--	PREDICTED: uncharacterized protein LOC104604941 [Nelumbo nucifera]	-	-	-	-	-	GO:0043169//cation binding	-
Unigene0034141	0.17	1.58667	3.22239	6.36766e-08	3.92302e-06	FTIP1	PREDICTED: protein QUIRKY-like [Daucus carota subsp. sativus] [Daucus carota]	-	-	-	-	GO:0005911//cell-cell junction;GO:0030312//external encapsulating structure;GO:0043231//intracellular membrane-bounded organelle	-	-
Unigene0069369	3.56	0.001	-11.7977	6.38758e-08	3.92929e-06	--	hypothetical protein g.51529 [Anthurium amnicola]	-	-	-	-	-	-	-
Unigene0012071	0.706667	5.29333	2.90507	6.46525e-08	3.971e-06	CLT3	PREDICTED: crt homolog 3 [Nicotiana sylvestris]	-	-	-	-	-	-	-
Unigene0052308	10.93	39.3567	1.84831	6.47805e-08	3.97281e-06	UGT91C1	UDP-glycosyltransferase 91Q1 [Camellia sinensis]	-	-	-	-	-	GO:0016740//transferase activity	-
Unigene0049753	14.1967	38.3567	1.43393	6.5117e-08	3.98738e-06	APP1	PREDICTED: probable Xaa-Pro aminopeptidase P [Vitis vinifera]	-	-	-	-	GO:0016020//membrane;GO:0044444//cytoplasmic part	GO:0003824//catalytic activity;GO:0008144//drug binding;GO:0043169//cation binding	GO:0006486//protein glycosylation;GO:0006625//protein targeting to peroxisome;GO:0030001//metal ion transport;GO:0048193//Golgi vesicle transport;GO:0060918//auxin transport
Unigene0059645	5.18333	24.9533	2.26728	6.52336e-08	3.98845e-06	PIP2-7	aquaporin [Camellia sinensis]	-	-	-	-	GO:0005911//cell-cell junction;GO:0031225//anchored component of membrane;GO:0043231//intracellular membrane-bounded organelle	GO:0005372//water transmembrane transporter activity;GO:0005488//binding	GO:0001101//response to acid chemical;GO:0051234//establishment of localization
Unigene0022846	32.8533	7.53667	-2.12404	6.59278e-08	4.02479e-06	TBL41	PREDICTED: protein trichome birefringence-like 41 isoform X2 [Nicotiana tomentosiformis]	-	-	-	-	-	-	-
Unigene0081055	5.83667	25.11	2.10505	6.68863e-08	4.07713e-06	DNAJB13	dnaJ homolog subfamily B member 13-like [Cajanus cajan]	-	-	-	-	-	-	-
Unigene0015868	2.97	10.75	1.8558	6.99451e-08	4.25714e-06	ARF4	AUX/IAA protein [Corchorus olitorius]	-	-	-	-	GO:0043231//intracellular membrane-bounded organelle	GO:0001071//nucleic acid binding transcription factor activity;GO:0005515//protein binding	GO:0001708//cell fate specification;GO:0009755//hormone-mediated signaling pathway;GO:0009791//post-embryonic development;GO:0010468//regulation of gene expression;GO:0034645//cellular macromolecule biosynthetic process
Unigene0026186	2.64667	8.84	1.73987	7.06569e-08	4.29398e-06	PLC2	PREDICTED: phosphoinositide phospholipase C 2 [Vitis vinifera]	Metabolism;Environmental Information Processing;Metabolism	Global and overview maps;Signal transduction;Carbohydrate metabolism	K05857;K05857;K05857	ko01100//Metabolic pathways;ko04070//Phosphatidylinositol signaling system;ko00562//Inositol phosphate metabolism	-	GO:0042578//phosphoric ester hydrolase activity;GO:0060089//molecular transducer activity	GO:0006629//lipid metabolic process;GO:0007165//signal transduction
Unigene0038038	3.02	0.0466667	-6.01601	7.09516e-08	4.30054e-06	--	Regulator of rDNA transcription protein 8 [Anthurium amnicola]	-	-	-	-	-	-	-
Unigene0001044	5.44333	1.64	-1.73079	7.09784e-08	4.30054e-06	PLDBETA1	Phospholipase D beta 1 isoform 1 [Theobroma cacao]	Metabolism;Metabolism;Cellular Processes;Metabolism;Metabolism	Global and overview maps;Global and overview maps;Transport and catabolism;Lipid metabolism;Lipid metabolism	K01115;K01115;K01115;K01115;K01115	ko01100//Metabolic pathways;ko01110//Biosynthesis of secondary metabolites;ko04144//Endocytosis;ko00564//Glycerophospholipid metabolism;ko00565//Ether lipid metabolism	-	GO:0004620//phospholipase activity	-
Unigene0065878	0.836667	5.37	2.6822	7.62552e-08	4.61332e-06	SLC35F2	PREDICTED: solute carrier family 35 member F1-like [Prunus mume]	-	-	-	-	GO:0031224//intrinsic component of membrane	-	-
Unigene0052887	85.32	34.15	-1.321	7.74482e-08	4.67847e-06	At2g30600/At2g30610	PREDICTED: BTB/POZ domain-containing protein At2g30600 [Vitis vinifera]	-	-	-	-	-	-	-
Unigene0029529	64.9433	182.01	1.48676	7.81399e-08	4.71319e-06	CHS1	chalcone synthase 3 [Camellia chekiangoleosa]	Metabolism;Metabolism;Organismal Systems;Metabolism	Global and overview maps;Global and overview maps;Environmental adaptation;Biosynthesis of other secondary metabolites	K00660;K00660;K00660;K00660	ko01100//Metabolic pathways;ko01110//Biosynthesis of secondary metabolites;ko04712//Circadian rhythm - plant;ko00941//Flavonoid biosynthesis	-	-	-
Unigene0017489	0.143333	1.56	3.4441	7.83731e-08	4.7202e-06	--	-	-	-	-	-	-	-	-
Unigene0026288	0.573333	3.88333	2.75985	8.14049e-08	4.89547e-06	CKX5	PREDICTED: cytokinin dehydrogenase 5 [Jatropha curcas]	Metabolism	Metabolism of terpenoids and polyketides	K00279	ko00908//Zeatin biosynthesis	GO:0044421//extracellular region part	GO:0000166//nucleotide binding;GO:0016616//oxidoreductase activity, acting on the CH-OH group of donors, NAD or NADP as acceptor;GO:0016645//oxidoreductase activity, acting on the CH-NH group of donors	GO:0001101//response to acid chemical;GO:0009690//cytokinin metabolic process;GO:0032787//monocarboxylic acid metabolic process
Unigene0000385	10.7067	2.98667	-1.8419	8.1908e-08	4.91839e-06	mtfA	Zinc finger protein C25B8.19c, partial [Anthurium amnicola]	-	-	-	-	-	-	-
Unigene0019799	6.03667	19.49	1.69091	8.82536e-08	5.29154e-06	PUX4	PREDICTED: plant UBX domain-containing protein 4 [Nelumbo nucifera]	Genetic Information Processing	Folding, sorting and degradation	K14012	ko04141//Protein processing in endoplasmic reticulum	-	-	-
Unigene0022079	0.116667	4.22	5.17678	8.95336e-08	5.36031e-06	--	-	-	-	-	-	-	-	-
Unigene0016357	6.94667	0.736667	-3.23724	9.05073e-08	5.41057e-06	--	Late embryogenesis abundant protein, LEA-14 [Corchorus olitorius]	-	-	-	-	-	-	-
Unigene0119085	1.17	7.64667	2.70832	9.09984e-08	5.43186e-06	NHO1	PREDICTED: myb family transcription factor EFM-like [Nelumbo nucifera]	-	-	-	-	-	GO:0005488//binding	-
Unigene0065249	3.56333	0.446667	-2.99596	9.22471e-08	5.49825e-06	--	-	-	-	-	-	-	-	-
Unigene0006889	5.50667	19.8033	1.84649	9.62485e-08	5.72828e-06	At4g09760	PREDICTED: probable choline kinase 1 isoform X2 [Prunus mume]	Metabolism;Metabolism	Global and overview maps;Lipid metabolism	K14156;K14156	ko01100//Metabolic pathways;ko00564//Glycerophospholipid metabolism	-	GO:0016772//transferase activity, transferring phosphorus-containing groups	GO:0006650//glycerophospholipid metabolic process
Unigene0068320	6.18	1.46667	-2.07507	9.83854e-08	5.84682e-06	--	-	-	-	-	-	-	-	-
Unigene0016754	1.54	10.6233	2.78623	9.93387e-08	5.89478e-06	PR1B1	pathogenesis related protein [Camellia sinensis]	Organismal Systems;Environmental Information Processing;Environmental Information Processing	Environmental adaptation;Signal transduction;Signal transduction	K13449;K13449;K13449	ko04626//Plant-pathogen interaction;ko04075//Plant hormone signal transduction;ko04016//MAPK signaling pathway - plant	-	-	-
Unigene0038071	46.7467	17.79	-1.3938	9.95906e-08	5.90104e-06	--	PREDICTED: cucumber peeling cupredoxin-like [Solanum pennellii]	-	-	-	-	-	-	-
Unigene0112612	2.02	7.55667	1.90339	1.00439e-07	5.94259e-06	SBTI1.1	PREDICTED: subtilisin-like protease SBT1.1 [Vitis vinifera]	-	-	-	-	-	GO:0070011//peptidase activity, acting on L-amino acid peptides	GO:0019538//protein metabolic process
Unigene0010767	3.62333	11.8267	1.70665	1.03087e-07	6.09027e-06	--	PREDICTED: uncharacterized protein LOC104104703 [Nicotiana tomentosiformis]	-	-	-	-	-	-	-
Unigene0076131	1.20333	6.08	2.33703	1.0491e-07	6.18895e-06	--	PREDICTED: ras GTPase-activating protein-binding protein 2-like [Sesamum indicum]	-	-	-	-	-	-	-
Unigene0023832	10.2467	30.9767	1.59603	1.07597e-07	6.33562e-06	BLH1	PREDICTED: BEL1-like homeodomain protein 1 [Vitis vinifera]	-	-	-	-	GO:0044424//intracellular part	GO:0003677//DNA binding;GO:0046983//protein dimerization activity	GO:0006807//nitrogen compound metabolic process;GO:0006950//response to stress;GO:0007165//signal transduction;GO:0009628//response to abiotic stimulus;GO:0009725//response to hormone;GO:0009889//regulation of biosynthetic process;GO:0010467//gene expression;GO:0016043//cellular component organization;GO:0034645//cellular macromolecule biosynthetic process;GO:0044238//primary metabolic process;GO…
Unigene0016135	5.82	18.6767	1.68215	1.07711e-07	6.33562e-06	At4g13780	PREDICTED: aminoacyl tRNA synthase complex-interacting multifunctional protein 1 isoform X2 [Vitis vinifera]	-	-	-	-	-	-	GO:0006464//cellular protein modification process;GO:0009791//post-embryonic development;GO:0044710//single-organism metabolic process;GO:0044763//single-organism cellular process
Unigene0052024	2.41333	10.63	2.13904	1.07963e-07	6.3412e-06	--	DUF789 domain-containing protein [Cephalotus follicularis]	-	-	-	-	-	-	-
Unigene0034058	4.10333	0.666667	-2.62176	1.092e-07	6.4045e-06	RPP13	Disease resistance protein [Cynara cardunculus var. scolymus] [Cynara cardunculus]	-	-	-	-	-	-	-
Unigene0041439	30.0133	83.4567	1.47542	1.12709e-07	6.60049e-06	GRDP1	PREDICTED: glycine-rich domain-containing protein 1 [Vitis vinifera]	-	-	-	-	-	-	-
Unigene0073062	81.6767	195.85	1.26175	1.12869e-07	6.60049e-06	FTSH	PREDICTED: ATP-dependent zinc metalloprotease FTSH, chloroplastic [Jatropha curcas]	-	-	-	-	-	GO:0004175//endopeptidase activity;GO:0032550//purine ribonucleoside binding	GO:0019538//protein metabolic process
Unigene0056612	6.66	34.0467	2.35392	1.17808e-07	6.87933e-06	GRP-2	PREDICTED: glycine-rich protein 2 [Theobroma cacao]	-	-	-	-	-	-	-
Unigene0089732	1.89333	8.85	2.22475	1.18208e-07	6.89265e-06	FTSZ2-1	PREDICTED: cell division protein FtsZ homolog 2-1, chloroplastic isoform X1 [Citrus sinensis]	-	-	-	-	GO:0032991//macromolecular complex;GO:0044424//intracellular part	GO:0017111//nucleoside-triphosphatase activity;GO:0032550//purine ribonucleoside binding	GO:0043623//cellular protein complex assembly;GO:0044763//single-organism cellular process
Unigene0031216	16.2067	63.46	1.96926	1.19039e-07	6.9311e-06	IPP	PREDICTED: soluble inorganic pyrophosphatase 2 isoform X1 [Ziziphus jujuba]	Metabolism	Energy metabolism	K01507	ko00190//Oxidative phosphorylation	GO:0044424//intracellular part	GO:0016462//pyrophosphatase activity;GO:0043169//cation binding	GO:0006793//phosphorus metabolic process
Unigene0018008	0.0666667	5.17667	6.27891	1.20997e-07	7.03494e-06	--	PREDICTED: lysine-rich arabinogalactan protein 18-like [Jatropha curcas]	-	-	-	-	-	-	-
Unigene0115228	3.08333	0.0866667	-5.15287	1.21377e-07	7.04172e-06	SUR7	-	-	-	-	-	-	-	-
Unigene0106114	21.66	7.20667	-1.58763	1.21463e-07	7.04172e-06	sld1	PREDICTED: delta(8)-fatty-acid desaturase [Sesamum indicum]	-	-	-	-	-	-	-
Unigene0027377	0.11	11.1633	6.66512	1.22143e-07	7.07095e-06	PDF2.2	defensin D2 [Phaseolus vulgaris]	-	-	-	-	-	-	-
Unigene0055002	46.4433	19.7767	-1.23167	1.23761e-07	7.15433e-06	SSL5	PREDICTED: protein STRICTOSIDINE SYNTHASE-LIKE 5-like [Fragaria vesca subsp. vesca] [Fragaria vesca]	-	-	-	-	-	-	-
Unigene0092995	0.583333	4.26667	2.87072	1.24196e-07	7.16923e-06	At4g35850	PREDICTED: pentatricopeptide repeat-containing protein At4g35850, mitochondrial-like [Nicotiana tabacum]	-	-	-	-	-	-	-
Unigene0075035	8.3	25.42	1.61478	1.2497e-07	7.20358e-06	NPF1.2	PREDICTED: protein NRT1/ PTR FAMILY 1.2 [Vitis vinifera]	-	-	-	-	-	-	-
Unigene0117470	0.001	3.44	11.7482	1.25301e-07	7.2123e-06	--	PREDICTED: uncharacterized protein LOC105644926 [Jatropha curcas]	-	-	-	-	-	-	-
Unigene0028753	5.59	16.94	1.59951	1.2636e-07	7.25341e-06	mrm1	TRNA/rRNA methyltransferase family protein [Theobroma cacao]	-	-	-	-	-	GO:0016740//transferase activity	-
Unigene0011776	1418.47	638.633	-1.15127	1.26375e-07	7.25341e-06	RBCS	PREDICTED: ribulose bisphosphate carboxylase small chain, chloroplastic isoform X1 [Juglans regia]	Metabolism;Metabolism;Metabolism;Metabolism	Global and overview maps;Global and overview maps;Carbohydrate metabolism;Energy metabolism	K01602;K01602;K01602;K01602	ko01100//Metabolic pathways;ko01200//Carbon metabolism;ko00630//Glyoxylate and dicarboxylate metabolism;ko00710//Carbon fixation in photosynthetic organisms	-	-	-
Unigene0110101	0.47	3.49667	2.89525	1.26753e-07	7.26475e-06	SR1IP1	BTB/POZ domain-containing protein [Morus notabilis]	-	-	-	-	-	-	-
Unigene0033973	17.1033	6.6	-1.37374	1.28325e-07	7.34443e-06	CYP707A2	abscisic acid 8'-hydroxylase 2-like [Citrus sinensis]	Metabolism	Metabolism of terpenoids and polyketides	K09843	ko00906//Carotenoid biosynthesis	GO:0031224//intrinsic component of membrane	GO:0016709//oxidoreductase activity, acting on paired donors, with incorporation or reduction of molecular oxygen, NAD(P)H as one donor, and incorporation of one atom of oxygen;GO:0046906//tetrapyrrole binding;GO:0046914//transition metal ion binding	GO:0009687//abscisic acid metabolic process;GO:0010162//seed dormancy process;GO:0050896//response to stimulus
Unigene0087092	4.43667	0.0666667	-6.05637	1.29169e-07	7.38225e-06	GLR2.2	PREDICTED: glutamate receptor 2.2-like [Nicotiana tabacum]	-	-	-	-	-	-	-
Unigene0007675	6.26	0.443333	-3.8197	1.30093e-07	7.42452e-06	--	-	-	-	-	-	-	-	-
Unigene0053583	1.11333	4.83667	2.11913	1.32704e-07	7.5628e-06	FTIP1	PREDICTED: FT-interacting protein 1-like [Nicotiana tomentosiformis]	-	-	-	-	-	-	-
Unigene0118117	76.1933	31.8433	-1.25867	1.34301e-07	7.64303e-06	--	PREDICTED: protein ENHANCED DOWNY MILDEW 2 isoform X2 [Vitis vinifera]	-	-	-	-	-	-	-
Unigene0108733	5.80667	1.40667	-2.04543	1.34733e-07	7.65681e-06	CYP711A1	PREDICTED: cytochrome P450 711A1-like isoform X1 [Juglans regia]	-	-	-	-	GO:0031224//intrinsic component of membrane	GO:0016712//oxidoreductase activity, acting on paired donors, with incorporation or reduction of molecular oxygen, reduced flavin or flavoprotein as one donor, and incorporation of one atom of oxygen;GO:0046906//tetrapyrrole binding;GO:0046914//transition metal ion binding	GO:0001763//morphogenesis of a branching structure;GO:0006605//protein targeting;GO:0006950//response to stress;GO:0009699//phenylpropanoid biosynthetic process;GO:0009933//meristem structural organization;GO:0016109//tetraterpenoid biosynthetic process;GO:0043067//regulation of programmed cell death;GO:0060918//auxin transport
Unigene0102009	25.49	10.51	-1.27817	1.35663e-07	7.6988e-06	PHOT1	PREDICTED: phototropin-1 isoform X1 [Juglans regia]	-	-	-	-	-	-	-
Unigene0118085	5.17333	0.573333	-3.17365	1.37093e-07	7.76897e-06	--	PREDICTED: uncharacterized protein LOC104908756 [Beta vulgaris subsp. vulgaris] [Beta vulgaris]	-	-	-	-	-	-	-
Unigene0115757	0.57	4.78667	3.06999	1.37291e-07	7.7693e-06	AED3	PREDICTED: aspartic proteinase nepenthesin-1 [Sesamum indicum]	-	-	-	-	GO:0005576//extracellular region;GO:0005618//cell wall	GO:0004175//endopeptidase activity	GO:0019538//protein metabolic process
Unigene0055536	10.6	1.28	-3.04985	1.39107e-07	7.86101e-06	--	PREDICTED: protein NUCLEAR FUSION DEFECTIVE 4-like [Juglans regia]	-	-	-	-	-	-	-
Unigene0019190	26.0367	11.17	-1.22092	1.44613e-07	8.16071e-06	Os06g0717800	PREDICTED: probable protein phosphatase 2C 60 [Nelumbo nucifera]	-	-	-	-	-	GO:0004721//phosphoprotein phosphatase activity;GO:0043169//cation binding	GO:0006464//cellular protein modification process
Unigene0106264	26.0367	10.2767	-1.34117	1.47931e-07	8.32616e-06	NAC022	PREDICTED: NAC domain-containing protein 35-like [Juglans regia]	-	-	-	-	-	-	GO:0009653//anatomical structure morphogenesis;GO:0010467//gene expression;GO:0034645//cellular macromolecule biosynthetic process;GO:0048731//system development;GO:0065007//biological regulation
Unigene0070728	10.1833	33.8133	1.73138	1.47958e-07	8.32616e-06	--	PREDICTED: classical arabinogalactan protein 1 [Theobroma cacao]	-	-	-	-	-	-	-
Unigene0006400	4.72	0.833333	-2.50182	1.48515e-07	8.34174e-06	--	-	-	-	-	-	-	-	-
Unigene0024019	1.34667	11.7033	3.11945	1.48649e-07	8.34174e-06	WAT1	PREDICTED: protein WALLS ARE THIN 1 [Capsicum annuum]	-	-	-	-	GO:0031224//intrinsic component of membrane	GO:0005215//transporter activity	GO:0044763//single-organism cellular process
Unigene0034346	15.9533	6.09	-1.38934	1.4911e-07	8.35598e-06	UGT87A2	PREDICTED: UDP-glycosyltransferase 87A1 [Vitis vinifera]	-	-	-	-	-	GO:0016757//transferase activity, transferring glycosyl groups	-
Unigene0038329	1.11667	5.15	2.20537	1.49989e-07	8.39358e-06	FKBP65	PREDICTED: 70 kDa peptidyl-prolyl isomerase-like isoform X1 [Nelumbo nucifera]	-	-	-	-	-	GO:0016859//cis-trans isomerase activity	GO:0044267//cellular protein metabolic process
Unigene0098693	11.7233	2.23333	-2.39211	1.50297e-07	8.39913e-06	--	-	-	-	-	-	-	-	-
Unigene0010823	5.26333	25.9167	2.29983	1.51928e-07	8.47853e-06	--	PREDICTED: cysteine-rich and transmembrane domain-containing protein A [Theobroma cacao]	-	-	-	-	-	-	-
Unigene0057758	253.203	122.68	-1.0454	1.54087e-07	8.5871e-06	COR2	PREDICTED: non-functional NADPH-dependent codeinone reductase 2-like [Daucus carota subsp. sativus] [Daucus carota]	-	-	-	-	-	GO:0016747//transferase activity, transferring acyl groups other than amino-acyl groups	GO:0044710//single-organism metabolic process
Unigene0091207	7.33333	25.11	1.77572	1.54513e-07	8.59897e-06	--	PREDICTED: LDLR chaperone MESD [Vitis vinifera]	-	-	-	-	-	-	-
Unigene0078985	11.6733	38.7033	1.72924	1.56469e-07	8.69578e-06	--	immunophilin family protein [Populus trichocarpa]	-	-	-	-	-	-	-
Unigene0013536	1.56667	7.35	2.23005	1.57186e-07	8.7236e-06	--	PREDICTED: uncharacterized protein LOC100259117 [Vitis vinifera]	-	-	-	-	-	-	-
Unigene0005156	7.22333	2.10667	-1.7777	1.57828e-07	8.74718e-06	glpV	glycosyl transferase [Coccomyxa subellipsoidea C-169]	Metabolism;Metabolism;Metabolism	Global and overview maps;Global and overview maps;Carbohydrate metabolism	K00688;K00688;K00688	ko01100//Metabolic pathways;ko01110//Biosynthesis of secondary metabolites;ko00500//Starch and sucrose metabolism	GO:0005737//cytoplasm	GO:0004645//phosphorylase activity;GO:0043168//anion binding	GO:0044238//primary metabolic process
Unigene0080258	0.12	11.0767	6.52835	1.58517e-07	8.77329e-06	H3-7	Histone H3.2, partial [Anthurium amnicola]	-	-	-	-	GO:0043231//intracellular membrane-bounded organelle;GO:0043232//intracellular non-membrane-bounded organelle	GO:0003676//nucleic acid binding;GO:0046983//protein dimerization activity	-
Unigene0037417	5.93333	0.533333	-3.47573	1.63808e-07	9.05373e-06	--	Desiccation-related protein PCC13-62 [Auxenochlorella protothecoides]	-	-	-	-	-	-	-
Unigene0119520	4.5	15.5633	1.79015	1.64417e-07	9.07493e-06	WLIM2B	PREDICTED: LIM domain-containing protein WLIM2b isoform X2 [Theobroma cacao]	-	-	-	-	-	GO:0043169//cation binding	-
Unigene0040218	1.41667	6.31333	2.1559	1.7448e-07	9.61718e-06	AUL1	PREDICTED: auxilin-like protein 1 isoform X2 [Vitis vinifera]	-	-	-	-	-	-	-
Unigene0016930	0.893333	7.49	3.0677	1.74917e-07	9.62809e-06	PIP1-3	aquaporin protein AQU19 [Camellia sinensis]	-	-	-	-	GO:0031224//intrinsic component of membrane	-	GO:0051234//establishment of localization
Unigene0117418	3.21	20.58	2.6806	1.77157e-07	9.73805e-06	--	-	-	-	-	-	-	-	-
Unigene0096204	2.06	9.04	2.13368	1.77516e-07	9.74453e-06	NAC071	NAC transcription factors 24 [Manihot esculenta]	-	-	-	-	-	-	GO:0010467//gene expression;GO:0034645//cellular macromolecule biosynthetic process
Unigene0085106	49.0767	16.7467	-1.55116	1.79337e-07	9.83107e-06	CXE15	PREDICTED: probable carboxylesterase 15 [Ricinus communis]	-	-	-	-	-	GO:0003824//catalytic activity	-
Unigene0039140	3.50333	0.423333	-3.04886	1.80784e-07	9.89693e-06	ACD6	PREDICTED: ankyrin repeat-containing protein At5g02620-like [Ipomoea nil]	-	-	-	-	-	-	-
Unigene0055563	7.05667	28.2733	2.00238	1.8775e-07	1.02644e-05	Dctpp1	PREDICTED: dCTP pyrophosphatase 1-like [Jatropha curcas]	Metabolism;Metabolism	Global and overview maps;Nucleotide metabolism	K16904;K16904	ko01100//Metabolic pathways;ko00240//Pyrimidine metabolism	-	GO:0003824//catalytic activity	-
Unigene0064655	4.51333	0.61	-2.88731	1.91606e-07	1.0461e-05	--	PREDICTED: uncharacterized protein LOC105169569 [Sesamum indicum]	-	-	-	-	-	-	-
Unigene0107845	4.82	16.5267	1.77769	1.92961e-07	1.05207e-05	CBP60A	PREDICTED: calmodulin-binding protein 60 A [Prunus mume]	-	-	-	-	-	-	-
Unigene0023507	4.03667	26.7433	2.72794	1.96158e-07	1.0672e-05	--	-	-	-	-	-	-	-	-
Unigene0063393	18.4367	5.14333	-1.8418	1.96267e-07	1.0672e-05	bli-3	-	-	-	-	-	-	-	-
Unigene0045230	3.02333	8.8	1.54136	1.99208e-07	1.08174e-05	CYCD1-1	PREDICTED: cyclin-D1-1 isoform X2 [Vitis vinifera]	-	-	-	-	-	-	-
Unigene0096100	6.07	18.1533	1.58047	2.00396e-07	1.08673e-05	--	PREDICTED: uncharacterized protein LOC105173237 [Sesamum indicum]	-	-	-	-	-	-	-
Unigene0093910	20.7533	6.47	-1.68151	2.01914e-07	1.09349e-05	NCL	PREDICTED: uncharacterized protein LOC105175606 [Sesamum indicum]	-	-	-	-	-	-	-
Unigene0044705	8.15	24.46	1.58555	2.03289e-07	1.09945e-05	Os04g0679100	PREDICTED: clathrin light chain 2-like isoform X2 [Populus euphratica]	-	-	-	-	GO:0030125//clathrin vesicle coat	-	GO:0015031//protein transport
Unigene0067354	27.4967	92.06	1.74332	2.03763e-07	1.10054e-05	--	protein PHLOEM PROTEIN 2-LIKE A9-like [Malus domestica]	-	-	-	-	-	-	-
Unigene0009600	12.4633	38.87	1.64097	2.06559e-07	1.11415e-05	--	PREDICTED: scarecrow-like protein 6 [Fragaria vesca subsp. vesca] [Fragaria vesca]	-	-	-	-	-	-	-
Unigene0071744	1.23667	42.7633	5.11185	2.09533e-07	1.12868e-05	TIP2-1	aquaporin protein 12 [Camellia sinensis]	-	-	-	-	GO:0000325//plant-type vacuole;GO:0005618//cell wall;GO:0005774//vacuolar membrane;GO:0005911//cell-cell junction;GO:0009526//plastid envelope;GO:0031224//intrinsic component of membrane	GO:0005275//amine transmembrane transporter activity;GO:0005372//water transmembrane transporter activity	GO:0006873//cellular ion homeostasis;GO:0006970//response to osmotic stress;GO:0006996//organelle organization;GO:0015843//methylammonium transport;GO:0042044//fluid transport;GO:0070838//divalent metal ion transport
Unigene0116142	3.01333	0.203333	-3.88944	2.11363e-07	1.13702e-05	--	uncharacterized protein LOC109820573 isoform X2 [Asparagus officinalis]	-	-	-	-	-	-	-
Unigene0009263	0.0366667	1.01333	4.7885	2.22316e-07	1.19434e-05	TDR	PREDICTED: leucine-rich repeat receptor-like protein kinase TDR [Jatropha curcas]	-	-	-	-	GO:0031224//intrinsic component of membrane	GO:0004672//protein kinase activity;GO:0016628//oxidoreductase activity, acting on the CH-CH group of donors, NAD or NADP as acceptor;GO:0032550//purine ribonucleoside binding	GO:0006464//cellular protein modification process;GO:0006796//phosphate-containing compound metabolic process;GO:0044710//single-organism metabolic process;GO:0045926//negative regulation of growth
Unigene0025659	3.75	0.77	-2.28396	2.24116e-07	1.20241e-05	IQM4	PREDICTED: IQ domain-containing protein IQM1 [Vitis vinifera]	-	-	-	-	-	-	-
Unigene0010807	9.48333	25.7533	1.44129	2.25373e-07	1.20755e-05	NFD3	PREDICTED: probable ribosomal protein S11, mitochondrial [Vitis vinifera]	Genetic Information Processing	Translation	K02948	ko03010//Ribosome	-	-	-
Unigene0080102	3.54667	13.0833	1.88319	2.26932e-07	1.21428e-05	--	PREDICTED: uncharacterized protein LOC105972392 [Erythranthe guttata]	-	-	-	-	-	-	-
Unigene0020518	5.68667	0.72	-2.98151	2.28914e-07	1.22326e-05	GSVIVT00026920001	PREDICTED: probable polygalacturonase [Daucus carota subsp. sativus] [Daucus carota]	-	-	-	-	-	-	-
Unigene0021479	59.72	26.3133	-1.18242	2.30674e-07	1.23104e-05	--	Regulator of chromosome condensation repeat-containing protein isoform 4 [Theobroma cacao]	-	-	-	-	-	-	GO:0006796//phosphate-containing compound metabolic process
Unigene0076465	12.9733	2.6	-2.31897	2.34937e-07	1.25213e-05	BHLH94	PREDICTED: transcription factor bHLH96 [Nelumbo nucifera]	-	-	-	-	-	-	-
Unigene0067654	6.03667	1.33667	-2.17511	2.3647e-07	1.25863e-05	rds1	-	-	-	-	-	-	-	-
Unigene0022295	1.04333	8.22667	2.97911	2.38958e-07	1.2702e-05	HIS2A	PREDICTED: histone H2AX [Vitis vinifera]	-	-	-	-	GO:0043231//intracellular membrane-bounded organelle;GO:0043232//intracellular non-membrane-bounded organelle	GO:0003676//nucleic acid binding;GO:0046983//protein dimerization activity	-
Unigene0087082	0.943333	4.99667	2.40513	2.40102e-07	1.27459e-05	IQD14	PREDICTED: protein IQ-DOMAIN 14 [Vitis vinifera]	-	-	-	-	-	-	-
Unigene0036236	2.42667	7.88333	1.69983	2.41594e-07	1.28083e-05	XLG3	PREDICTED: extra-large guanine nucleotide-binding protein 3-like [Populus euphratica]	-	-	-	-	-	GO:0017076//purine nucleotide binding;GO:0017111//nucleoside-triphosphatase activity;GO:0032403//protein complex binding;GO:0032550//purine ribonucleoside binding;GO:0060089//molecular transducer activity	GO:0007166//cell surface receptor signaling pathway
Unigene0072637	5.56667	14.5933	1.39042	2.43363e-07	1.28851e-05	INT2	inositol transporter 2 [Camellia sinensis]	-	-	-	-	GO:0031224//intrinsic component of membrane;GO:0042995//cell projection	GO:0005365//myo-inositol transmembrane transporter activity;GO:0015291//secondary active transmembrane transporter activity	GO:0006818//hydrogen transport;GO:0015791//polyol transport;GO:0015851//nucleobase transport;GO:0044707//single-multicellular organism process;GO:0044763//single-organism cellular process
Unigene0023995	52.2233	19.02	-1.45718	2.4931e-07	1.31634e-05	At3g28050	PREDICTED: WAT1-related protein At5g40240 [Vitis vinifera]	-	-	-	-	-	-	-
Unigene0107083	0.001	1.36667	10.4164	2.49353e-07	1.31634e-05	CER1	PREDICTED: protein ECERIFERUM 1-like [Sesamum indicum]	Metabolism;Metabolism	Global and overview maps;Lipid metabolism	K15404;K15404	ko01110//Biosynthesis of secondary metabolites;ko00073//Cutin, suberine and wax biosynthesis	GO:0031224//intrinsic component of membrane	GO:0003824//catalytic activity	GO:0006631//fatty acid metabolic process
Unigene0069833	9.12333	34.2133	1.90693	2.49598e-07	1.31634e-05	PPCK1	PREDICTED: phosphoenolpyruvate carboxylase kinase 1-like isoform X2 [Ipomoea nil]	-	-	-	-	-	GO:0004672//protein kinase activity;GO:0032550//purine ribonucleoside binding	GO:0006464//cellular protein modification process;GO:0006796//phosphate-containing compound metabolic process;GO:0010646//regulation of cell communication
Unigene0065411	30.19	9.95	-1.6013	2.50639e-07	1.3201e-05	RPT2	PREDICTED: root phototropism protein 2 [Vitis vinifera]	-	-	-	-	GO:0043231//intracellular membrane-bounded organelle	-	GO:0000097//sulfur amino acid biosynthetic process;GO:0003002//regionalization;GO:0003006//developmental process involved in reproduction;GO:0006970//response to osmotic stress;GO:0006996//organelle organization;GO:0009606//tropism;GO:0032446//protein modification by small protein conjugation;GO:0050794//regulation of cellular process;GO:0070838//divalent metal ion transport
Unigene0116624	5.39667	25.2733	2.22748	2.5615e-07	1.34736e-05	--	hypothetical protein COCSUDRAFT_60816 [Coccomyxa subellipsoidea C-169]	-	-	-	-	-	-	-
Unigene0107410	3.59667	0.206667	-4.12128	2.59255e-07	1.36192e-05	acr1	Rhamnolipids biosynthesis 3-oxoacyl-[acyl-carrier-protein] reductase, partial [Anthurium amnicola]	-	-	-	-	-	-	-
Unigene0020174	9.21	0.663333	-3.7954	2.65765e-07	1.3943e-05	--	PREDICTED: glutamate receptor 2.7-like [Vitis vinifera]	-	-	-	-	-	-	-
Unigene0030489	2.36333	10.83	2.19614	2.68664e-07	1.40767e-05	--	PREDICTED: pentatricopeptide repeat-containing protein At4g38150-like [Pyrus x bretschneideri]	-	-	-	-	-	-	-
Unigene0105938	12.8733	4.78	-1.4293	2.69803e-07	1.41181e-05	PUB52	PREDICTED: U-box domain-containing protein 35-like [Ziziphus jujuba]	-	-	-	-	-	GO:0004672//protein kinase activity;GO:0019787//ubiquitin-like protein transferase activity;GO:0032550//purine ribonucleoside binding	GO:0006796//phosphate-containing compound metabolic process;GO:0032446//protein modification by small protein conjugation;GO:0050896//response to stimulus
Unigene0070901	5.83333	16.91	1.53548	2.74742e-07	1.43578e-05	USP	PREDICTED: UDP-sugar pyrophosphorylase [Ziziphus jujuba]	Metabolism;Metabolism;Metabolism;Metabolism;Metabolism	Global and overview maps;Carbohydrate metabolism;Carbohydrate metabolism;Carbohydrate metabolism;Carbohydrate metabolism	K12447;K12447;K12447;K12447;K12447	ko01100//Metabolic pathways;ko00520//Amino sugar and nucleotide sugar metabolism;ko00040//Pentose and glucuronate interconversions;ko00053//Ascorbate and aldarate metabolism;ko00052//Galactose metabolism	GO:0042995//cell projection;GO:0044444//cytoplasmic part	GO:0051748//UTP-monosaccharide-1-phosphate uridylyltransferase activity	GO:0009165//nucleotide biosynthetic process;GO:0009225//nucleotide-sugar metabolic process;GO:0048229//gametophyte development
Unigene0096931	1.09667	5.74	2.38793	2.76041e-07	1.4407e-05	PBL8	PREDICTED: serine/threonine-protein kinase At5g01020-like [Ziziphus jujuba]	-	-	-	-	GO:0016020//membrane	GO:0004713//protein tyrosine kinase activity;GO:0032550//purine ribonucleoside binding	GO:0000097//sulfur amino acid biosynthetic process;GO:0006468//protein phosphorylation;GO:0008104//protein localization;GO:0008380//RNA splicing
Unigene0087510	0.0433333	3.52	6.34395	2.82957e-07	1.47489e-05	HIPP05	PREDICTED: heavy metal-associated isoprenylated plant protein 3-like isoform X2 [Juglans regia]	-	-	-	-	-	-	-
Unigene0021551	3.38333	10.8667	1.68339	2.89666e-07	1.50791e-05	NAGS2	PREDICTED: probable amino-acid acetyltransferase NAGS1, chloroplastic isoform X1 [Vitis vinifera]	Metabolism;Metabolism;Metabolism;Metabolism;Metabolism	Global and overview maps;Global and overview maps;Global and overview maps;Global and overview maps;Amino acid metabolism	K14682;K14682;K14682;K14682;K14682	ko01100//Metabolic pathways;ko01110//Biosynthesis of secondary metabolites;ko01230//Biosynthesis of amino acids;ko01210//2-Oxocarboxylic acid metabolism;ko00220//Arginine biosynthesis	GO:0044424//intracellular part	GO:0016407//acetyltransferase activity	GO:0006525//arginine metabolic process
Unigene0000873	5.51	0.786667	-2.80823	2.92302e-07	1.51967e-05	rnhA	unnamed protein product [Coffea canephora]	-	-	-	-	-	-	-
Unigene0055365	1.61	5.59333	1.79665	2.97308e-07	1.54371e-05	BIM1	transcription factor BHLH017, partial [Vaccinium corymbosum]	-	-	-	-	-	-	-
Unigene0055691	54.9733	136.753	1.31477	3.00705e-07	1.55933e-05	GRXS16	2Fe-2S transfer protein 13 [Prunus persica var. persica] [Prunus persica]	-	-	-	-	GO:0009532//plastid stroma	GO:0015036//disulfide oxidoreductase activity;GO:0043169//cation binding;GO:0051536//iron-sulfur cluster binding	GO:0003006//developmental process involved in reproduction;GO:0019725//cellular homeostasis;GO:0044710//single-organism metabolic process
Unigene0015024	20.2467	53.8467	1.41117	3.0144e-07	1.56113e-05	SGPP	PREDICTED: haloacid dehalogenase-like hydrolase domain-containing protein Sgpp [Populus euphratica]	-	-	-	-	GO:0016020//membrane	GO:0016791//phosphatase activity	GO:0006796//phosphate-containing compound metabolic process
Unigene0073904	16.6333	5.72333	-1.53915	3.07544e-07	1.5907e-05	--	PREDICTED: universal stress protein A-like protein [Vitis vinifera]	-	-	-	-	-	-	-
Unigene0119075	4.48667	12.8033	1.5128	3.10252e-07	1.60119e-05	BAM1	PREDICTED: leucine-rich repeat receptor-like serine/threonine-protein kinase BAM1 [Nicotiana tabacum]	-	-	-	-	-	GO:0004672//protein kinase activity	GO:0016310//phosphorylation
Unigene0073846	6.88667	22.92	1.73473	3.10367e-07	1.60119e-05	KAB1	PREDICTED: probable voltage-gated potassium channel subunit beta [Ricinus communis]	-	-	-	-	-	GO:0016616//oxidoreductase activity, acting on the CH-OH group of donors, NAD or NADP as acceptor	GO:0044710//single-organism metabolic process
Unigene0034203	4.00333	1.01333	-1.98209	3.17384e-07	1.6353e-05	At1g74360	PREDICTED: probable LRR receptor-like serine/threonine-protein kinase At1g74360 [Theobroma cacao]	-	-	-	-	GO:0016020//membrane	GO:0004672//protein kinase activity	GO:0006796//phosphate-containing compound metabolic process
Unigene0055758	7.78667	1.16667	-2.73861	3.19523e-07	1.64422e-05	CF-9	PREDICTED: receptor-like protein 12 [Ipomoea nil]	-	-	-	-	-	-	-
Unigene0001156	6.47333	1.02667	-2.65654	3.22617e-07	1.65765e-05	FDD123	Bacteriorhodopsin-like protein [Klebsormidium flaccidum]	-	-	-	-	-	-	-
Unigene0071372	11.58	51.4	2.15013	3.22956e-07	1.65765e-05	PARC	PREDICTED: probable glutathione S-transferase [Vitis vinifera]	Metabolism	Metabolism of other amino acids	K00799	ko00480//Glutathione metabolism	-	GO:0003824//catalytic activity	-
Unigene0052028	0.573333	6.15	3.42314	3.34685e-07	1.71566e-05	CNB1	Calcium-binding EF-hand [Cynara cardunculus var. scolymus] [Cynara cardunculus]	-	-	-	-	-	-	-
Unigene0031237	21.08	50.6933	1.26592	3.41213e-07	1.74691e-05	Os03g0784700	PREDICTED: ferredoxin--NADP reductase, root isozyme, chloroplastic [Cicer arietinum]	Metabolism;Metabolism	Global and overview maps;Energy metabolism	K02641;K02641	ko01100//Metabolic pathways;ko00195//Photosynthesis	-	GO:0003824//catalytic activity	GO:0044710//single-organism metabolic process
Unigene0054317	4.61	0.39	-3.56322	3.46141e-07	1.76942e-05	mxr1	peptide methionine sulfoxide reductase [Coccomyxa subellipsoidea C-169]	-	-	-	-	-	GO:0016491//oxidoreductase activity	-
Unigene0040256	0.873333	4.99333	2.5154	3.46489e-07	1.76942e-05	CSE	PREDICTED: caffeoylshikimate esterase [Vitis vinifera]	Metabolism;Metabolism	Global and overview maps;Lipid metabolism	K01054;K01054	ko01100//Metabolic pathways;ko00561//Glycerolipid metabolism	-	-	-
Unigene0056097	84.3533	35.8933	-1.23273	3.50194e-07	1.78608e-05	CRT3	PREDICTED: calreticulin-3-like isoform X2 [Juglans regia]	Genetic Information Processing;Cellular Processes	Folding, sorting and degradation;Transport and catabolism	K08057;K08057	ko04141//Protein processing in endoplasmic reticulum;ko04145//Phagosome	GO:0043231//intracellular membrane-bounded organelle	GO:0005515//protein binding	GO:0044267//cellular protein metabolic process
Unigene0117236	19.49	6.33333	-1.6217	3.53127e-07	1.79876e-05	--	hypothetical protein CFOL_v3_17496 [Cephalotus follicularis]	-	-	-	-	-	-	-
Unigene0002304	95.9067	44.0567	-1.12227	3.54041e-07	1.80114e-05	CBSX3	PREDICTED: CBS domain-containing protein CBSX3, mitochondrial [Jatropha curcas]	-	-	-	-	-	GO:0017076//purine nucleotide binding;GO:0046914//transition metal ion binding	GO:0006090//pyruvate metabolic process;GO:0006970//response to osmotic stress;GO:0006996//organelle organization;GO:0010038//response to metal ion;GO:0019725//cellular homeostasis;GO:0042044//fluid transport
Unigene0020880	0.9	8.16	3.18057	3.54749e-07	1.80247e-05	--	PREDICTED: uncharacterized membrane protein C776.05 isoform X3 [Sesamum indicum]	-	-	-	-	-	-	-
Unigene0061234	0.243333	3.13	3.68516	3.57039e-07	1.81121e-05	TBL36	PREDICTED: protein trichome birefringence-like 36 [Prunus mume]	-	-	-	-	-	-	GO:0044260//cellular macromolecule metabolic process
Unigene0013643	9.02333	2.19333	-2.04054	3.5737e-07	1.81121e-05	At4g28400	phosphatase 2C (PP2C)-like protein [Corchorus olitorius]	-	-	-	-	-	GO:0016787//hydrolase activity	GO:0008152//metabolic process
Unigene0067132	12.1167	27.8	1.19809	3.58882e-07	1.81659e-05	NRT2.1	PREDICTED: high affinity nitrate transporter 2.4-like [Sesamum indicum]	Metabolism	Energy metabolism	K02575	ko00910//Nitrogen metabolism	-	-	GO:0044763//single-organism cellular process
Unigene0097935	41.7333	105.763	1.34157	3.64014e-07	1.84026e-05	MORF8	PREDICTED: multiple organellar RNA editing factor 8, chloroplastic/mitochondrial-like [Nicotiana tabacum]	-	-	-	-	-	-	-
Unigene0012711	9.29667	0.84	-3.46825	3.66713e-07	1.85158e-05	--	conserved hypothetical protein [Ricinus communis]	-	-	-	-	-	-	-
Unigene0005526	0.136667	3.13667	4.5205	3.68494e-07	1.85824e-05	HHT1	PREDICTED: shikimate O-hydroxycinnamoyltransferase [Theobroma cacao]	-	-	-	-	-	GO:0016746//transferase activity, transferring acyl groups	-
Unigene0029141	21.89	66.21	1.59678	3.74073e-07	1.88402e-05	CYC12	PREDICTED: cytochrome c1-2, heme protein, mitochondrial [Nicotiana attenuata]	Metabolism;Metabolism	Global and overview maps;Energy metabolism	K00413;K00413	ko01100//Metabolic pathways;ko00190//Oxidative phosphorylation	-	GO:0046906//tetrapyrrole binding	-
Unigene0019595	3.59667	0.566667	-2.66609	3.77661e-07	1.89972e-05	GRF7	PREDICTED: growth-regulating factor 4 isoform X2 [Vitis vinifera]	-	-	-	-	-	-	-
Unigene0045492	1.97333	8.44333	2.09718	3.78922e-07	1.90368e-05	COL16	PREDICTED: zinc finger protein CONSTANS-LIKE 16-like [Nelumbo nucifera]	-	-	-	-	-	-	-
Unigene0000049	0.0166667	3.16667	7.56986	3.8338e-07	1.92368e-05	--	-	-	-	-	-	-	-	-
Unigene0059228	2.41333	7.27	1.59093	3.89441e-07	1.95166e-05	At5g10370	PREDICTED: ATP-dependent RNA helicase DEAH11, chloroplastic [Vitis vinifera]	Genetic Information Processing	Transcription	K12818	ko03040//Spliceosome	-	GO:0032550//purine ribonucleoside binding;GO:0042623//ATPase activity, coupled;GO:0046914//transition metal ion binding	-
Unigene0018727	41.6467	16.21	-1.36132	3.96215e-07	1.98314e-05	At1g12390	PREDICTED: protein cornichon homolog 4-like [Sesamum indicum]	-	-	-	-	-	-	-
Unigene0119091	0.166667	4.33667	4.70155	3.99923e-07	1.99922e-05	APS1	PREDICTED: acid phosphatase 1-like isoform X2 [Prunus mume]	-	-	-	-	-	GO:0003824//catalytic activity	GO:0006796//phosphate-containing compound metabolic process
Unigene0059283	26.49	8.57667	-1.62696	4.03814e-07	2.01617e-05	--	-	-	-	-	-	-	-	-
Unigene0090922	6.57333	1.93	-1.76802	4.04883e-07	2.019e-05	SEOB	PREDICTED: protein SIEVE ELEMENT OCCLUSION B-like [Daucus carota subsp. sativus] [Daucus carota]	-	-	-	-	-	-	-
Unigene0026525	8.71	24.6233	1.49928	4.1195e-07	2.05171e-05	TCTP	translationally-controlled tumor protein homolog [Cajanus cajan]	-	-	-	-	-	-	-
Unigene0095978	0.34	2.54667	2.905	4.14936e-07	2.06403e-05	TMK1	PREDICTED: receptor protein kinase TMK1 [Vitis vinifera]	-	-	-	-	-	-	-
Unigene0037441	4.75667	14.6033	1.61827	4.2131e-07	2.09314e-05	PFP-ALPHA	PREDICTED: pyrophosphate--fructose 6-phosphate 1-phosphotransferase subunit alpha [Vitis vinifera]	Metabolism;Metabolism;Metabolism;Metabolism;Metabolism	Global and overview maps;Global and overview maps;Carbohydrate metabolism;Carbohydrate metabolism;Carbohydrate metabolism	K00895;K00895;K00895;K00895;K00895	ko01100//Metabolic pathways;ko01110//Biosynthesis of secondary metabolites;ko00010//Glycolysis / Gluconeogenesis;ko00030//Pentose phosphate pathway;ko00051//Fructose and mannose metabolism	-	-	-
Unigene0033697	37.3133	16.5667	-1.17141	4.31778e-07	2.14213e-05	LRK10L-1.1	PREDICTED: probable serine/threonine-protein kinase At1g18390 [Sesamum indicum]	-	-	-	-	-	GO:0001871//pattern binding;GO:0004713//protein tyrosine kinase activity;GO:0032550//purine ribonucleoside binding	GO:0006468//protein phosphorylation
Unigene0010449	1.50333	7.09333	2.2383	4.32233e-07	2.14213e-05	POR1	PREDICTED: mitochondrial outer membrane protein porin of 36 kDa-like [Ziziphus jujuba]	-	-	-	-	-	-	-
Unigene0025273	15.58	43.4933	1.4811	4.35948e-07	2.15789e-05	NRPB5A	PREDICTED: DNA-directed RNA polymerases II and IV subunit 5A [Citrus sinensis]	Metabolism;Metabolism;Metabolism;Genetic Information Processing	Global and overview maps;Nucleotide metabolism;Nucleotide metabolism;Transcription	K03013;K03013;K03013;K03013	ko01100//Metabolic pathways;ko00230//Purine metabolism;ko00240//Pyrimidine metabolism;ko03020//RNA polymerase	GO:0043231//intracellular membrane-bounded organelle	GO:0034062//RNA polymerase activity	GO:0034645//cellular macromolecule biosynthetic process
Unigene0055479	1.57667	5.19	1.71886	4.37728e-07	2.16404e-05	Npc1	PREDICTED: Niemann-Pick C1 protein [Vitis vinifera]	-	-	-	-	GO:0005911//cell-cell junction;GO:0031224//intrinsic component of membrane	GO:0004888//transmembrane signaling receptor activity	GO:0015918//sterol transport
Unigene0009455	0.123333	2.46667	4.32193	4.39925e-07	2.17224e-05	PER63	PREDICTED: peroxidase 31 [Vitis vinifera]	Metabolism;Metabolism;Metabolism	Global and overview maps;Global and overview maps;Biosynthesis of other secondary metabolites	K00430;K00430;K00430	ko01100//Metabolic pathways;ko01110//Biosynthesis of secondary metabolites;ko00940//Phenylpropanoid biosynthesis	-	-	-
Unigene0109116	3.35	0.22	-3.92859	4.48548e-07	2.2109e-05	ydaD	PREDICTED: uncharacterized oxidoreductase YhdF [Ricinus communis]	-	-	-	-	-	-	-
Unigene0088943	52.9433	21.6733	-1.28853	4.48852e-07	2.2109e-05	CIS3	-	-	-	-	-	-	-	-
Unigene0042501	11.66	4.17	-1.48345	4.67964e-07	2.30222e-05	AGO2	PREDICTED: protein argonaute 2-like [Erythranthe guttata]	-	-	-	-	-	GO:0008135//translation factor activity, RNA binding	GO:0006412//translation
Unigene0110182	19.38	8.23333	-1.23502	4.71019e-07	2.31349e-05	NPF1.2	PREDICTED: protein NRT1/ PTR FAMILY 1.2 [Populus euphratica]	-	-	-	-	GO:0016020//membrane	-	GO:0006810//transport
Unigene0004282	31.9833	10.75	-1.57298	4.71403e-07	2.31349e-05	At5g57480	PREDICTED: AAA-ATPase At5g57480-like [Juglans regia]	-	-	-	-	-	-	-
Unigene0008918	11.2433	3.6	-1.643	4.72614e-07	2.31647e-05	--	PREDICTED: uncharacterized protein LOC101203466 [Cucumis sativus]	-	-	-	-	-	-	-
Unigene0075375	7.22667	31.8833	2.1414	4.7316e-07	2.31647e-05	HSP22	Small heat shock protein isoform 2 [Theobroma cacao]	Genetic Information Processing	Folding, sorting and degradation	K13993	ko04141//Protein processing in endoplasmic reticulum	-	-	-
Unigene0000836	35.7967	10.1867	-1.81314	4.73876e-07	2.31716e-05	AMT3-1	PREDICTED: ammonium transporter 3 member 3 [Vitis vinifera]	-	-	-	-	-	-	-
Unigene0094817	20.7733	54.3733	1.38817	4.79251e-07	2.3406e-05	ATPB	PREDICTED: ATP synthase subunit beta, mitochondrial [Daucus carota subsp. sativus] [Daucus carota]	Metabolism;Metabolism	Global and overview maps;Energy metabolism	K02133;K02133	ko01100//Metabolic pathways;ko00190//Oxidative phosphorylation	-	-	-
Unigene0020083	1.55333	5.65	1.86288	4.84737e-07	2.36453e-05	--	PREDICTED: uncharacterized protein LOC100257657 [Vitis vinifera]	-	-	-	-	-	-	-
Unigene0026598	5.01667	16.1533	1.68703	4.86149e-07	2.36855e-05	MSRB2	PREDICTED: peptide methionine sulfoxide reductase B5-like [Pyrus x bretschneideri]	-	-	-	-	-	GO:0016671//oxidoreductase activity, acting on a sulfur group of donors, disulfide as acceptor	GO:0006979//response to oxidative stress;GO:0009628//response to abiotic stimulus;GO:0031668//cellular response to extracellular stimulus;GO:0033554//cellular response to stress;GO:0042221//response to chemical;GO:0044237//cellular metabolic process;GO:0044238//primary metabolic process;GO:0044710//single-organism metabolic process;GO:0071704//organic substance metabolic process
Unigene0066757	6.07667	17.49	1.52518	4.91719e-07	2.3928e-05	GSVIVT00037159001	PREDICTED: peroxidase 5-like [Fragaria vesca subsp. vesca] [Fragaria vesca]	Metabolism;Metabolism;Metabolism	Global and overview maps;Global and overview maps;Biosynthesis of other secondary metabolites	K00430;K00430;K00430	ko01100//Metabolic pathways;ko01110//Biosynthesis of secondary metabolites;ko00940//Phenylpropanoid biosynthesis	-	GO:0003824//catalytic activity;GO:0016209//antioxidant activity;GO:0043169//cation binding;GO:0046906//tetrapyrrole binding	GO:0006950//response to stress;GO:0042743//hydrogen peroxide metabolic process;GO:0044710//single-organism metabolic process
Unigene0075203	5.20667	0.476667	-3.44931	5.09801e-07	2.47611e-05	--	-	-	-	-	-	-	-	-
Unigene0015990	12.8967	34.0533	1.4008	5.10069e-07	2.47611e-05	PERK1	PREDICTED: receptor-like protein kinase BRI1-like 3 [Ziziphus jujuba]	-	-	-	-	-	GO:0004672//protein kinase activity	GO:0006796//phosphate-containing compound metabolic process;GO:0050896//response to stimulus
Unigene0003443	3.6	0.94	-1.93726	5.15747e-07	2.49803e-05	CRK10	Cysteine-rich receptor-like protein kinase 10 [Theobroma cacao]	-	-	-	-	-	GO:0004672//protein kinase activity	GO:0016310//phosphorylation
Unigene0083826	2.54667	0.373333	-2.77007	5.15826e-07	2.49803e-05	kes1	Oxysterol-binding C23B6.01c [Anthurium amnicola]	-	-	-	-	-	-	-
Unigene0051500	5.91333	0.16	-5.20783	5.21165e-07	2.52086e-05	--	-	-	-	-	-	-	-	-
Unigene0073581	5.04	1.71	-1.55943	5.26705e-07	2.5446e-05	cdc48	Transitional endoplasmic reticulum ATPase [Anthurium amnicola]	Genetic Information Processing	Folding, sorting and degradation	K13525	ko04141//Protein processing in endoplasmic reticulum	-	GO:0003824//catalytic activity;GO:0032550//purine ribonucleoside binding	GO:0044763//single-organism cellular process
Unigene0038425	30.7667	83.7933	1.44547	5.28662e-07	2.551e-05	MNR1	PREDICTED: (+)-neomenthol dehydrogenase-like [Ziziphus jujuba]	Metabolism;Metabolism	Global and overview maps;Metabolism of terpenoids and polyketides	K15095;K15095	ko01110//Biosynthesis of secondary metabolites;ko00902//Monoterpenoid biosynthesis	-	-	-
Unigene0004480	2.64333	8.96667	1.76221	5.29708e-07	2.5521e-05	YSL2	PREDICTED: metal-nicotianamine transporter YSL3-like [Nelumbo nucifera]	-	-	-	-	-	-	-
Unigene0102621	2.63667	0.0566667	-5.54007	5.30157e-07	2.5521e-05	FDD123	Bacteriorhodopsin-like protein [Klebsormidium flaccidum]	-	-	-	-	-	-	-
Unigene0060496	0.446667	3.89	3.1225	5.31322e-07	2.55466e-05	PUP3	PREDICTED: purine permease 1 [Vitis vinifera]	-	-	-	-	GO:0031224//intrinsic component of membrane	-	GO:0051234//establishment of localization
Unigene0003672	1.91667	0.293333	-2.70799	5.3384e-07	2.56371e-05	At4g32285	PREDICTED: putative clathrin assembly protein At5g35200 [Musa acuminata subsp. malaccensis] [Musa acuminata]	-	-	-	-	-	-	-
Unigene0103748	41.74	15.54	-1.42544	5.37815e-07	2.57972e-05	--	DUF3754 domain-containing protein [Cephalotus follicularis]	-	-	-	-	-	-	-
Unigene0053380	2.22	11.48	2.37049	5.40856e-07	2.59122e-05	SEOB	PREDICTED: protein SIEVE ELEMENT OCCLUSION B-like [Juglans regia]	-	-	-	-	-	-	-
Unigene0030514	45.87	19.5133	-1.23309	5.43145e-07	2.5991e-05	ZHD11	PREDICTED: zinc-finger homeodomain protein 9-like [Jatropha curcas]	-	-	-	-	-	-	-
Unigene0112457	1.01333	5.63	2.47403	5.45205e-07	2.60586e-05	--	PREDICTED: 30S ribosomal protein S18, chloroplastic [Nelumbo nucifera]	-	-	-	-	-	-	-
Unigene0000261	7.20333	2.24333	-1.68302	5.46553e-07	2.60921e-05	pep2	Vacuolar protease A [Anthurium amnicola]	-	-	-	-	-	-	-
Unigene0081866	0.833333	4.96667	2.57531	5.51235e-07	2.62845e-05	ME1	NADP-dependent malic enzyme isoform X2 [Asparagus officinalis]	Metabolism;Metabolism;Metabolism;Metabolism	Global and overview maps;Global and overview maps;Carbohydrate metabolism;Energy metabolism	K00029;K00029;K00029;K00029	ko01100//Metabolic pathways;ko01200//Carbon metabolism;ko00620//Pyruvate metabolism;ko00710//Carbon fixation in photosynthetic organisms	-	GO:0000166//nucleotide binding;GO:0004470//malic enzyme activity;GO:0043169//cation binding	GO:0043648//dicarboxylic acid metabolic process
Unigene0091218	3.8	13.79	1.85955	5.55977e-07	2.64792e-05	RPA2A	PREDICTED: replication protein A 32 kDa subunit A isoform X1 [Vitis vinifera]	Genetic Information Processing;Genetic Information Processing;Genetic Information Processing;Genetic Information Processing	Replication and repair;Replication and repair;Replication and repair;Replication and repair	K10739;K10739;K10739;K10739	ko03420//Nucleotide excision repair;ko03030//DNA replication;ko03440//Homologous recombination;ko03430//Mismatch repair	-	-	-
Unigene0012334	1.03333	5.72667	2.47039	5.67482e-07	2.69953e-05	GA2OX1	gibberellin 2 oxidase 1 [Camellia lipoensis]	Metabolism;Metabolism	Global and overview maps;Metabolism of terpenoids and polyketides	K04125;K04125	ko01110//Biosynthesis of secondary metabolites;ko00904//Diterpenoid biosynthesis	-	-	-
Unigene0067514	0.09	5.39	5.90422	5.78199e-07	2.74726e-05	At1g18250	PREDICTED: osmotin-like protein [Erythranthe guttata]	-	-	-	-	GO:0005618//cell wall;GO:0005911//cell-cell junction	-	GO:0071555//cell wall organization
Unigene0040383	25.1067	9.75667	-1.36361	5.79428e-07	2.74986e-05	ATL5	PREDICTED: RING-H2 finger protein ATL38 [Vitis vinifera]	-	-	-	-	-	GO:0043169//cation binding	-
Unigene0010903	0.84	5.40667	2.68628	5.80253e-07	2.75033e-05	NPF3.1	PTR2 domain-containing protein [Cephalotus follicularis]	-	-	-	-	-	-	GO:0051234//establishment of localization
Unigene0053773	0.213333	15.9433	6.2237	5.80892e-07	2.75033e-05	--	-	-	-	-	-	-	-	-
Unigene0095330	0.486667	4.28333	3.13773	5.81923e-07	2.75198e-05	GSVIVT00023967001	PREDICTED: peroxidase P7-like [Solanum tuberosum]	Metabolism;Metabolism;Metabolism	Global and overview maps;Global and overview maps;Biosynthesis of other secondary metabolites	K00430;K00430;K00430	ko01100//Metabolic pathways;ko01110//Biosynthesis of secondary metabolites;ko00940//Phenylpropanoid biosynthesis	-	-	-
Unigene0006444	3.12667	0.316667	-3.30359	5.84504e-07	2.76094e-05	moxY	alpha/beta hydrolase domain-containing protein [Monoraphidium neglectum]	Metabolism;Metabolism	Global and overview maps;Amino acid metabolism	K11816;K11816	ko01100//Metabolic pathways;ko00380//Tryptophan metabolism	-	-	-
Unigene0020914	2.17	8.47333	1.96523	5.86583e-07	2.7652e-05	PAT07	PREDICTED: probable protein S-acyltransferase 7 [Vitis vinifera]	-	-	-	-	GO:0031224//intrinsic component of membrane	GO:0016409//palmitoyltransferase activity;GO:0043169//cation binding	GO:0044710//single-organism metabolic process
Unigene0095062	0.393333	4.38667	3.4793	5.86777e-07	2.7652e-05	--	PREDICTED: acyl-protein thioesterase 2-like [Malus domestica]	Metabolism	Lipid metabolism	K06130	ko00564//Glycerophospholipid metabolism	-	-	-
Unigene0087427	12.7633	34.9933	1.45507	6.06415e-07	2.8544e-05	AHA11	PREDICTED: plasma membrane ATPase 2-like [Juglans regia]	Metabolism	Energy metabolism	K01535	ko00190//Oxidative phosphorylation	GO:0031224//intrinsic component of membrane	GO:0015662//ATPase activity, coupled to transmembrane movement of ions, phosphorylative mechanism;GO:0032550//purine ribonucleoside binding;GO:0043169//cation binding	GO:0009152//purine ribonucleotide biosynthetic process;GO:0015992//proton transport
Unigene0012435	10.16	2.49	-2.02868	6.13448e-07	2.88413e-05	At1g32860	PREDICTED: glucan endo-1,3-beta-glucosidase 14-like isoform X1 [Populus euphratica]	-	-	-	-	-	GO:0008422//beta-glucosidase activity	GO:0010087//phloem or xylem histogenesis;GO:0044238//primary metabolic process;GO:0044260//cellular macromolecule metabolic process
Unigene0029518	0.383333	1.98667	2.37368	6.29405e-07	2.95571e-05	XTH7	xyloglucan endotransglucosylase/hydrolase [Diospyros kaki]	-	-	-	-	GO:0005576//extracellular region;GO:0030312//external encapsulating structure	GO:0016758//transferase activity, transferring hexosyl groups;GO:0016787//hydrolase activity	GO:0044042//glucan metabolic process;GO:0045229//external encapsulating structure organization
Unigene0057649	34.96	12.5767	-1.47496	6.32735e-07	2.96789e-05	MPC4	PREDICTED: mitochondrial pyruvate carrier 4 [Nelumbo nucifera]	-	-	-	-	-	-	GO:0006839//mitochondrial transport
Unigene0119333	13.7767	35.3667	1.36016	6.37078e-07	2.98478e-05	PPC1	PREDICTED: phosphoenolpyruvate carboxylase [Capsicum annuum]	Metabolism;Metabolism;Metabolism;Metabolism	Global and overview maps;Global and overview maps;Carbohydrate metabolism;Energy metabolism	K01595;K01595;K01595;K01595	ko01100//Metabolic pathways;ko01200//Carbon metabolism;ko00620//Pyruvate metabolism;ko00710//Carbon fixation in photosynthetic organisms	-	GO:0004611//phosphoenolpyruvate carboxykinase activity	GO:0006101//citrate metabolic process
Unigene0043391	1.19667	5.73667	2.26119	6.37827e-07	2.98483e-05	--	uncharacterized LOC107863921 [Capsicum annuum]	-	-	-	-	-	-	-
Unigene0042247	40.4333	86.7233	1.10088	6.51345e-07	3.04455e-05	RHC1A	PREDICTED: E3 ubiquitin-protein ligase RING1-like [Capsicum annuum]	-	-	-	-	-	-	-
Unigene0028401	151.327	74.7933	-1.01668	6.5495e-07	3.05785e-05	KAS2	ketoacyl-ACP synthase II [Camellia chekiangoleosa]	Metabolism;Metabolism;Metabolism;Metabolism	Global and overview maps;Global and overview maps;Lipid metabolism;Metabolism of cofactors and vitamins	K09458;K09458;K09458;K09458	ko01100//Metabolic pathways;ko01212//Fatty acid metabolism;ko00061//Fatty acid biosynthesis;ko00780//Biotin metabolism	-	GO:0016746//transferase activity, transferring acyl groups	GO:0006631//fatty acid metabolic process
Unigene0008172	2.94	0.516667	-2.50851	6.6719e-07	3.11139e-05	FRS5	PREDICTED: dipeptidyl aminopeptidase BI isoform X2 [Citrus sinensis]	-	-	-	-	-	-	-
Unigene0048824	71.67	175.717	1.29381	6.7528e-07	3.14548e-05	MSR4	PREDICTED: peptide methionine sulfoxide reductase A1 [Ricinus communis]	-	-	-	-	-	GO:0016671//oxidoreductase activity, acting on a sulfur group of donors, disulfide as acceptor	GO:0044267//cellular protein metabolic process;GO:0044710//single-organism metabolic process
Unigene0059413	7.3	18.8067	1.36528	6.89209e-07	3.20665e-05	FLXL1	PREDICTED: structural maintenance of chromosomes domain-containing protein isoform X1 [Citrus sinensis]	-	-	-	-	-	-	GO:0009648//photoperiodism
Unigene0019118	0.316667	2.78	3.13405	6.9236e-07	3.21553e-05	FAD2	fatty acid desaturase-2 [Camellia oleifera]	Metabolism;Metabolism	Global and overview maps;Lipid metabolism	K10256;K10256	ko01212//Fatty acid metabolism;ko01040//Biosynthesis of unsaturated fatty acids	-	GO:0016705//oxidoreductase activity, acting on paired donors, with incorporation or reduction of molecular oxygen	GO:0044238//primary metabolic process;GO:0044710//single-organism metabolic process
Unigene0065139	2.04	0.266667	-2.93546	6.92713e-07	3.21553e-05	OBPALPHA	Oxysterol-binding C23B6.01c [Anthurium amnicola]	-	-	-	-	-	-	-
Unigene0025842	27.9667	9.43333	-1.56787	7.02776e-07	3.25849e-05	HSFA7B	PREDICTED: heat stress transcription factor A-7a [Ricinus communis]	-	-	-	-	GO:0043231//intracellular membrane-bounded organelle	GO:0001071//nucleic acid binding transcription factor activity;GO:0003677//DNA binding	GO:0006950//response to stress;GO:0010468//regulation of gene expression
Unigene0045309	2.81667	12.53	2.15333	7.06863e-07	3.27367e-05	At5g01610	DUF538 domain-containing protein [Cephalotus follicularis]	-	-	-	-	-	-	-
Unigene0027671	2.22	0.316667	-2.80952	7.0836e-07	3.27684e-05	--	-	-	-	-	-	-	-	-
Unigene0105978	4.48667	13.7767	1.61851	7.09556e-07	3.2786e-05	TPP2	PREDICTED: thylakoidal processing peptidase 1, chloroplastic [Vitis vinifera]	Genetic Information Processing	Folding, sorting and degradation	K03100	ko03060//Protein export	GO:0031224//intrinsic component of membrane	GO:0070011//peptidase activity, acting on L-amino acid peptides	-
Unigene0052149	8.30667	1.84	-2.17456	7.12361e-07	3.2878e-05	--	Desiccation-related protein PCC13-62 [Auxenochlorella protothecoides]	-	-	-	-	-	-	-
Unigene0107357	3.32	11.64	1.80984	7.24171e-07	3.33848e-05	--	amino acid/auxin permease, AAAP family, partial [Galdieria sulphuraria]	-	-	-	-	-	-	-
Unigene0000250	3.31	0.001	-11.6926	7.32311e-07	3.37214e-05	GLR2.9	PREDICTED: glutamate receptor 2.8-like isoform X2 [Capsicum annuum]	-	-	-	-	-	-	-
Unigene0028368	5	14.4633	1.5324	7.33191e-07	3.37234e-05	At3g24170	PREDICTED: glutathione reductase, chloroplastic [Theobroma cacao]	Metabolism	Metabolism of other amino acids	K00383	ko00480//Glutathione metabolism	GO:0042579//microbody	GO:0000166//nucleotide binding;GO:0016651//oxidoreductase activity, acting on NAD(P)H;GO:0016723//oxidoreductase activity, oxidizing metal ions, NAD or NADP as acceptor;GO:0046914//transition metal ion binding	GO:0006790//sulfur compound metabolic process;GO:0009404//toxin metabolic process;GO:0019725//cellular homeostasis;GO:0061687//detoxification of inorganic compound
Unigene0031330	11.7167	31.5733	1.43014	7.38426e-07	3.39255e-05	--	PREDICTED: lachrymatory-factor synthase-like [Vitis vinifera]	-	-	-	-	-	-	-
Unigene0078203	0.0666667	4.07	5.93192	7.41955e-07	3.40488e-05	APS1	PREDICTED: acid phosphatase 1 [Citrus sinensis]	-	-	-	-	-	-	GO:0008152//metabolic process
Unigene0041426	10.43	24.64	1.24026	7.56547e-07	3.46789e-05	ADNT1	mitochondrial substrate carrier family protein [Populus trichocarpa]	-	-	-	-	GO:0031224//intrinsic component of membrane	-	GO:0044763//single-organism cellular process
Unigene0013574	37.6467	16.51	-1.18918	7.66728e-07	3.50786e-05	CYP28	PREDICTED: peptidyl-prolyl cis-trans isomerase CYP28, chloroplastic isoform X1 [Solanum tuberosum]	-	-	-	-	-	-	-
Unigene0023343	0.001	1.29	10.3332	7.67528e-07	3.50786e-05	--	-	-	-	-	-	-	-	-
Unigene0077919	0.626667	2.90333	2.21194	7.67878e-07	3.50786e-05	--	LOW QUALITY PROTEIN: zf-GRF domain-containing protein, partial [Cephalotus follicularis]	-	-	-	-	-	-	-
Unigene0046531	2.51333	0.001	-11.2954	7.76181e-07	3.54178e-05	gedE	glutathione S-transferase [Galdieria sulphuraria]	Metabolism	Metabolism of other amino acids	K00799	ko00480//Glutathione metabolism	-	-	-
Unigene0079023	1.50333	8.04333	2.41963	7.77895e-07	3.54558e-05	SCE70	Os11g0703900, partial [Oryza sativa Japonica Group]	Genetic Information Processing;Genetic Information Processing;Cellular Processes	Folding, sorting and degradation;Transcription;Transport and catabolism	K03283;K03283;K03283	ko04141//Protein processing in endoplasmic reticulum;ko03040//Spliceosome;ko04144//Endocytosis	-	-	-
Unigene0040523	0.18	3.09667	4.10465	7.91457e-07	3.60332e-05	TSO2	PREDICTED: ribonucleoside-diphosphate reductase small chain [Ziziphus jujuba]	Metabolism;Metabolism;Metabolism;Metabolism	Global and overview maps;Nucleotide metabolism;Metabolism of other amino acids;Nucleotide metabolism	K10808;K10808;K10808;K10808	ko01100//Metabolic pathways;ko00230//Purine metabolism;ko00480//Glutathione metabolism;ko00240//Pyrimidine metabolism	-	GO:0003824//catalytic activity	GO:0009132//nucleoside diphosphate metabolic process
Unigene0105731	4.01667	1.16333	-1.78773	8.18056e-07	3.72022e-05	LOX2.3	PREDICTED: linoleate 13S-lipoxygenase 2-1, chloroplastic [Ricinus communis]	Metabolism;Metabolism;Metabolism;Metabolism	Global and overview maps;Global and overview maps;Lipid metabolism;Lipid metabolism	K00454;K00454;K00454;K00454	ko01100//Metabolic pathways;ko01110//Biosynthesis of secondary metabolites;ko00592//alpha-Linolenic acid metabolism;ko00591//Linoleic acid metabolism	-	-	-
Unigene0027374	1.13	4.81	2.08971	8.31344e-07	3.77319e-05	INV*DC4	soluble acid invertase 2 [Rhododendron hybrid cultivar]	Metabolism;Metabolism;Metabolism	Global and overview maps;Carbohydrate metabolism;Carbohydrate metabolism	K01193;K01193;K01193	ko01100//Metabolic pathways;ko00500//Starch and sucrose metabolism;ko00052//Galactose metabolism	-	GO:0004564//beta-fructofuranosidase activity	GO:0044238//primary metabolic process
Unigene0058124	2.42667	22.5233	3.21437	8.31578e-07	3.77319e-05	--	-	-	-	-	-	-	-	-
Unigene0015316	0.0466667	2.78	5.89655	8.36786e-07	3.78891e-05	STE1	Fatty acid hydroxylase [Corchorus capsularis]	Metabolism;Metabolism;Metabolism	Global and overview maps;Global and overview maps;Lipid metabolism	K00227;K00227;K00227	ko01100//Metabolic pathways;ko01110//Biosynthesis of secondary metabolites;ko00100//Steroid biosynthesis	-	-	-
Unigene0015578	2.68667	0.273333	-3.29708	8.36924e-07	3.78891e-05	--	hypothetical protein g.51529 [Anthurium amnicola]	-	-	-	-	-	-	-
Unigene0065423	71.55	154.68	1.11226	8.41065e-07	3.80339e-05	GME-2	GDP-d-mannose 3,5-epimerase [Camellia sinensis]	Metabolism;Metabolism;Metabolism;Metabolism	Global and overview maps;Global and overview maps;Carbohydrate metabolism;Carbohydrate metabolism	K10046;K10046;K10046;K10046	ko01100//Metabolic pathways;ko01110//Biosynthesis of secondary metabolites;ko00520//Amino sugar and nucleotide sugar metabolism;ko00053//Ascorbate and aldarate metabolism	-	GO:0016857//racemase and epimerase activity, acting on carbohydrates and derivatives;GO:0048037//cofactor binding	-
Unigene0021959	2.26333	0.366667	-2.62591	8.51083e-07	3.84438e-05	--	PREDICTED: uncharacterized protein LOC102605257 isoform X2 [Solanum tuberosum]	-	-	-	-	-	-	-
Unigene0082735	2.08667	8.47	2.02116	8.53678e-07	3.85178e-05	At2g47970	PREDICTED: NPL4-like protein 2 [Ipomoea nil]	Genetic Information Processing	Folding, sorting and degradation	K14015	ko04141//Protein processing in endoplasmic reticulum	-	-	-
Unigene0059605	3.49333	10.0867	1.52977	8.66547e-07	3.90547e-05	--	Late embryogenesis abundant protein, LEA-14 [Corchorus capsularis]	-	-	-	-	-	-	-
Unigene0002491	25.3133	59.6267	1.23606	8.96338e-07	4.03177e-05	ATG18A	PREDICTED: autophagy-related protein 18a [Vitis vinifera]	-	-	-	-	-	-	-
Unigene0053421	0.176667	6.31667	5.16006	8.96572e-07	4.03177e-05	ARPN	basic blue protein [Camellia sinensis]	-	-	-	-	-	-	-
Unigene0061416	10.8967	27.23	1.32131	9.07487e-07	4.0763e-05	AS1	myb family transcription factor [Castanea mollissima]	Organismal Systems	Environmental adaptation	K09422	ko04626//Plant-pathogen interaction	-	GO:0005488//binding	-
Unigene0056670	111.77	55.33	-1.0144	9.12194e-07	4.09289e-05	TIL	PREDICTED: apolipoprotein D [Populus euphratica]	-	-	-	-	GO:0005911//cell-cell junction;GO:0031090//organelle membrane;GO:0043231//intracellular membrane-bounded organelle	-	GO:0006972//hyperosmotic response;GO:0009314//response to radiation;GO:0051234//establishment of localization
Unigene0114284	0.26	2.55333	3.2958	9.19623e-07	4.12163e-05	CLV1	PREDICTED: receptor protein kinase CLAVATA1 [Theobroma cacao]	-	-	-	-	GO:0016020//membrane	GO:0004674//protein serine/threonine kinase activity;GO:0005515//protein binding	GO:0006796//phosphate-containing compound metabolic process;GO:0007275//multicellular organism development;GO:0044763//single-organism cellular process;GO:0050789//regulation of biological process
Unigene0068647	3.84333	10.8267	1.49416	9.21701e-07	4.12635e-05	TOM2AH3	PREDICTED: tetraspanin-19 isoform X2 [Ricinus communis]	-	-	-	-	-	-	-
Unigene0108774	4.32667	0.99	-2.12776	9.31784e-07	4.16687e-05	BAM4	beta-amylase 5 [Camellia sinensis]	-	-	-	-	GO:0009536//plastid	GO:0016160//amylase activity	GO:0005982//starch metabolic process;GO:0044248//cellular catabolic process
Unigene0021840	18.9967	3.19	-2.57412	9.33113e-07	4.16818e-05	--	-	-	-	-	-	-	-	-
Unigene0087948	23.7233	7.45	-1.67099	9.4489e-07	4.21171e-05	GLK1	PREDICTED: transcription activator GLK1-like isoform X2 [Glycine max]	-	-	-	-	-	-	-
Unigene0074312	0.443333	9.85333	4.47415	9.44949e-07	4.21171e-05	PME34	PREDICTED: probable pectinesterase/pectinesterase inhibitor 34 [Vitis vinifera]	-	-	-	-	-	-	-
Unigene0098894	14.3167	3.81667	-1.90731	9.79758e-07	4.36204e-05	UCC1	PREDICTED: umecyanin [Theobroma cacao]	-	-	-	-	-	-	-
Unigene0040134	8.09	0.42	-4.26768	9.82384e-07	4.36813e-05	--	-	-	-	-	-	-	-	-
Unigene0005185	7.34	17.2567	1.2333	9.83295e-07	4.36813e-05	MHK	PREDICTED: serine/threonine-protein kinase MHK isoform X2 [Ricinus communis]	-	-	-	-	-	GO:0004674//protein serine/threonine kinase activity;GO:0032550//purine ribonucleoside binding	GO:0006417//regulation of translation;GO:0006464//cellular protein modification process;GO:0006796//phosphate-containing compound metabolic process;GO:0007049//cell cycle
Unigene0064578	6.69333	1.10667	-2.5965	9.99143e-07	4.43364e-05	SPAC15E1.02c	-	-	-	-	-	-	-	-
Unigene0051431	27.3833	65.2767	1.25327	1.01503e-06	4.49628e-05	PLD1	PREDICTED: phospholipase D alpha 1-like [Nicotiana sylvestris]	Metabolism;Metabolism;Cellular Processes;Metabolism;Metabolism	Global and overview maps;Global and overview maps;Transport and catabolism;Lipid metabolism;Lipid metabolism	K01115;K01115;K01115;K01115;K01115	ko01100//Metabolic pathways;ko01110//Biosynthesis of secondary metabolites;ko04144//Endocytosis;ko00564//Glycerophospholipid metabolism;ko00565//Ether lipid metabolism	-	GO:0004620//phospholipase activity;GO:0046872//metal ion binding	GO:0006650//glycerophospholipid metabolic process
Unigene0021824	0.846667	4.39333	2.37545	1.01549e-06	4.49628e-05	TNA1	PREDICTED: LOW QUALITY PROTEIN: uncharacterized transporter C417.10-like [Solanum lycopersicum]	-	-	-	-	-	-	-
Unigene0095373	9.61667	1.92	-2.32443	1.0269e-06	4.5418e-05	PRX112	PREDICTED: peroxidase A2-like [Populus euphratica]	Metabolism;Metabolism;Metabolism	Global and overview maps;Global and overview maps;Biosynthesis of other secondary metabolites	K00430;K00430;K00430	ko01100//Metabolic pathways;ko01110//Biosynthesis of secondary metabolites;ko00940//Phenylpropanoid biosynthesis	-	-	-
Unigene0054452	2.48667	6.64	1.41697	1.03145e-06	4.55693e-05	BAM7	beta-amylase 7 [Camellia sinensis]	-	-	-	-	GO:0043231//intracellular membrane-bounded organelle	GO:0001071//nucleic acid binding transcription factor activity;GO:0016160//amylase activity	GO:0009409//response to cold;GO:0010468//regulation of gene expression;GO:0044238//primary metabolic process;GO:2000026//regulation of multicellular organismal development
Unigene0014576	4.16	0.001	-12.0224	1.0467e-06	4.61922e-05	FDD123	Bacteriorhodopsin-like protein [Klebsormidium flaccidum]	-	-	-	-	-	-	-
Unigene0006337	39.13	100.243	1.35716	1.05051e-06	4.62875e-05	DAD2	PREDICTED: probable strigolactone esterase DAD2 [Ricinus communis]	-	-	-	-	-	GO:0003824//catalytic activity	-
Unigene0103188	8.16	1.88667	-2.11273	1.05115e-06	4.62875e-05	MAN6	glycoside hydrolase [Coccomyxa subellipsoidea C-169]	Metabolism	Carbohydrate metabolism	K19355	ko00051//Fructose and mannose metabolism	-	-	-
Unigene0092659	9.59667	21.73	1.17908	1.0905e-06	4.79678e-05	At1g55270	PREDICTED: F-box/kelch-repeat protein At1g55270 [Citrus sinensis]	-	-	-	-	-	-	-
Unigene0107352	18.9133	7.49	-1.33637	1.09827e-06	4.82534e-05	TGA1	bZIP transcription factor 12-1 [Camellia sinensis]	Environmental Information Processing	Signal transduction	K14431	ko04075//Plant hormone signal transduction	-	GO:0003677//DNA binding	GO:0010468//regulation of gene expression;GO:0034645//cellular macromolecule biosynthetic process
Unigene0080064	1.85	0.15	-3.62449	1.09939e-06	4.82534e-05	CCD1	carotenoid cleavage dioxygenase [Oncidium hybrid cultivar]	-	-	-	-	-	-	-
Unigene0018016	5.81333	1.80333	-1.6887	1.1212e-06	4.91572e-05	ACD6	PREDICTED: protein ACCELERATED CELL DEATH 6-like [Prunus mume]	-	-	-	-	-	-	-
Unigene0012808	507.703	251.137	-1.01551	1.12655e-06	4.93051e-05	AVP1	PREDICTED: pyrophosphate-energized vacuolar membrane proton pump-like [Nicotiana attenuata]	Metabolism	Energy metabolism	K01507	ko00190//Oxidative phosphorylation	-	GO:0015405//P-P-bond-hydrolysis-driven transmembrane transporter activity	GO:0006818//hydrogen transport;GO:0044763//single-organism cellular process
Unigene0015551	40.3033	103.697	1.3634	1.12702e-06	4.93051e-05	--	PREDICTED: heme-binding-like protein At3g10130, chloroplastic [Cicer arietinum]	-	-	-	-	-	-	-
Unigene0064759	2.89333	0.663333	-2.12493	1.13975e-06	4.9808e-05	At4g27290	PREDICTED: G-type lectin S-receptor-like serine/threonine-protein kinase At4g27290 isoform X1 [Juglans regia]	-	-	-	-	-	GO:0004672//protein kinase activity;GO:0005488//binding	GO:0006796//phosphate-containing compound metabolic process
Unigene0002445	10.4767	3.22333	-1.70055	1.15807e-06	5.05537e-05	--	-	-	-	-	-	-	-	-
Unigene0013231	4.80667	15.4067	1.68045	1.16321e-06	5.07231e-05	PGRL1A	PREDICTED: PGR5-like protein 1A, chloroplastic [Ziziphus jujuba]	-	-	-	-	-	-	-
Unigene0043462	0.52	5.73333	3.46279	1.1714e-06	5.10251e-05	--	-	-	-	-	-	-	-	-
Unigene0010786	7.27	0.593333	-3.61504	1.17752e-06	5.1236e-05	--	-	-	-	-	-	-	-	-
Unigene0019392	19.89	7.29667	-1.44673	1.20535e-06	5.23905e-05	SBT1.5	PREDICTED: subtilisin-like protease SBT3.9 [Nicotiana tomentosiformis]	-	-	-	-	-	-	-
Unigene0083595	7.52	2.52	-1.57731	1.20716e-06	5.23998e-05	CPK1	PREDICTED: calcium-dependent protein kinase 26-like [Nicotiana tomentosiformis]	Organismal Systems	Environmental adaptation	K13412	ko04626//Plant-pathogen interaction	-	GO:0004674//protein serine/threonine kinase activity;GO:0032550//purine ribonucleoside binding;GO:0046872//metal ion binding	GO:0006464//cellular protein modification process;GO:0006796//phosphate-containing compound metabolic process
Unigene0106371	1.57333	0.17	-3.21022	1.20817e-06	5.23998e-05	IBS1	PREDICTED: probable serine/threonine-protein kinase At1g54610 [Nicotiana attenuata]	-	-	-	-	-	-	-
Unigene0086667	0.59	9.27333	3.9743	1.2182e-06	5.2778e-05	EARLI1	PREDICTED: 14 kDa proline-rich protein DC2.15-like [Gossypium raimondii]	-	-	-	-	-	-	-
Unigene0058217	15.7267	5.29667	-1.57006	1.25056e-06	5.4064e-05	At2g19810	PREDICTED: zinc finger CCCH domain-containing protein 20 [Nicotiana attenuata]	-	-	-	-	-	-	-
Unigene0020500	1.09667	0.08	-3.77698	1.27805e-06	5.51931e-05	SPAC32A11.02c	predicted protein [Hordeum vulgare subsp. vulgare] [Hordeum vulgare]	-	-	-	-	-	-	-
Unigene0058921	23.9267	51.8133	1.1147	1.28975e-06	5.56386e-05	--	PREDICTED: uncharacterized protein LOC104215470 [Nicotiana sylvestris]	-	-	-	-	-	-	-
Unigene0017948	17.82	7.56333	-1.2364	1.30013e-06	5.60265e-05	CYP76B10	p450 domain-containing protein [Cephalotus follicularis]	-	-	-	-	-	-	-
Unigene0006355	0.616667	4.01333	2.70224	1.31404e-06	5.65655e-05	FH1	PREDICTED: formin-like protein 1, partial [Prunus mume]	-	-	-	-	GO:0016020//membrane;GO:0044464//cell part	-	GO:0048507//meristem development;GO:0050896//response to stimulus
Unigene0023330	47.82	20.6033	-1.21474	1.32898e-06	5.71478e-05	LE	gibberellin 3-oxidase 2 [Camellia sinensis]	Metabolism;Metabolism	Global and overview maps;Metabolism of terpenoids and polyketides	K04124;K04124	ko01110//Biosynthesis of secondary metabolites;ko00904//Diterpenoid biosynthesis	-	GO:0016705//oxidoreductase activity, acting on paired donors, with incorporation or reduction of molecular oxygen;GO:0043169//cation binding	GO:0044710//single-organism metabolic process
Unigene0098167	11.1433	33.2433	1.57688	1.34109e-06	5.75463e-05	At1g80180	plant/F18B13-26 protein [Medicago truncatula]	-	-	-	-	-	-	-
Unigene0062464	6.47667	17.21	1.40992	1.34192e-06	5.75463e-05	CO3	CCT motif family protein [Theobroma cacao]	-	-	-	-	-	-	-
Unigene0008868	19.92	5.64	-1.82045	1.34365e-06	5.75463e-05	--	-	-	-	-	-	-	-	-
Unigene0007723	3.25333	0.001	-11.6677	1.34397e-06	5.75463e-05	--	-	-	-	-	-	-	-	-
Unigene0118343	1.58333	0.05	-4.98489	1.3462e-06	5.75808e-05	CAT1	catalase [Nannochloropsis gaditana]	Metabolism;Metabolism;Metabolism;Environmental Information Processing;Cellular Processes;Metabolism	Global and overview maps;Global and overview maps;Carbohydrate metabolism;Signal transduction;Transport and catabolism;Amino acid metabolism	K03781;K03781;K03781;K03781;K03781;K03781	ko01110//Biosynthesis of secondary metabolites;ko01200//Carbon metabolism;ko00630//Glyoxylate and dicarboxylate metabolism;ko04016//MAPK signaling pathway - plant;ko04146//Peroxisome;ko00380//Tryptophan metabolism	-	-	-
Unigene0108758	2.54667	0.623333	-2.03053	1.35007e-06	5.7685e-05	--	glycoside hydrolase [Coccomyxa subellipsoidea C-169]	Metabolism;Metabolism	Global and overview maps;Carbohydrate metabolism	K01179;K01179	ko01100//Metabolic pathways;ko00500//Starch and sucrose metabolism	-	GO:0003824//catalytic activity	-
Unigene0014831	12.7467	4.3	-1.56771	1.36816e-06	5.83962e-05	UGA2	PREDICTED: succinate-semialdehyde dehydrogenase, mitochondrial [Ipomoea nil]	Metabolism;Metabolism;Metabolism	Global and overview maps;Amino acid metabolism;Carbohydrate metabolism	K17761;K17761;K17761	ko01100//Metabolic pathways;ko00250//Alanine, aspartate and glutamate metabolism;ko00650//Butanoate metabolism	-	GO:0016491//oxidoreductase activity	-
Unigene0037649	6.34667	16.9133	1.41409	1.37184e-06	5.84912e-05	dnaJ	PREDICTED: uncharacterized J domain-containing protein C1071.09c [Eucalyptus grandis]	-	-	-	-	-	-	-
Unigene0004675	4.71667	15.79	1.74317	1.37543e-06	5.85823e-05	At5g39865	glutaredoxin family protein [Populus trichocarpa]	-	-	-	-	-	-	-
Unigene0024257	56.82	24.9933	-1.18486	1.38426e-06	5.88963e-05	AKT1	PREDICTED: potassium channel AKT1-like [Ziziphus jujuba]	-	-	-	-	GO:0031224//intrinsic component of membrane	GO:0005249//voltage-gated potassium channel activity;GO:0005515//protein binding	GO:0000041//transition metal ion transport;GO:0000904//cell morphogenesis involved in differentiation;GO:0001101//response to acid chemical;GO:0006970//response to osmotic stress;GO:0007015//actin filament organization;GO:0009267//cellular response to starvation;GO:0009933//meristem structural organization;GO:0010053//root epidermal cell differentiation;GO:0010119//regulation of stomatal movement…
Unigene0109950	0.856667	5.15333	2.5887	1.38595e-06	5.89058e-05	alcS	Ammonia transport outward protein 2 [Anthurium amnicola]	-	-	-	-	-	-	-
Unigene0082123	42.2067	16.28	-1.37437	1.39857e-06	5.93119e-05	DBP	remorin-like [Asparagus officinalis]	-	-	-	-	-	-	-
Unigene0102932	6.13667	0.903333	-2.76412	1.39918e-06	5.93119e-05	--	-	-	-	-	-	-	-	-
Unigene0106365	3.89	14.03	1.85067	1.39992e-06	5.93119e-05	HIPP39	PREDICTED: neurofilament light polypeptide-like [Gossypium hirsutum]	-	-	-	-	-	-	-
Unigene0007032	0.0933333	3.49333	5.22607	1.4079e-06	5.95872e-05	YLS3	PREDICTED: protein YLS3 [Vitis vinifera]	-	-	-	-	-	-	GO:0042546//cell wall biogenesis;GO:0044699//single-organism process
Unigene0051133	1.86	8.27667	2.15375	1.41791e-06	5.99481e-05	AKN	PREDICTED: adenylyl-sulfate kinase 3-like isoform X1 [Nicotiana attenuata]	Metabolism;Metabolism;Metabolism	Global and overview maps;Nucleotide metabolism;Energy metabolism	K00860;K00860;K00860	ko01100//Metabolic pathways;ko00230//Purine metabolism;ko00920//Sulfur metabolism	-	-	-
Unigene0082716	2.31	0.31	-2.89755	1.42684e-06	6.02623e-05	--	Lipid phosphate phosphatase 2 [Glycine soja]	Metabolism;Metabolism;Metabolism	Global and overview maps;Lipid metabolism;Lipid metabolism	K18693;K18693;K18693	ko01110//Biosynthesis of secondary metabolites;ko00561//Glycerolipid metabolism;ko00564//Glycerophospholipid metabolism	-	-	-
Unigene0117399	9.89667	23.69	1.25926	1.44545e-06	6.09845e-05	DJ1B	PREDICTED: protein DJ-1 homolog B-like [Juglans regia]	-	-	-	-	-	GO:0003824//catalytic activity	-
Unigene0009873	81.9267	33.6167	-1.28516	1.45745e-06	6.14265e-05	At1g67480	PREDICTED: F-box/kelch-repeat protein At1g67480 [Vitis vinifera]	-	-	-	-	-	-	-
Unigene0026389	5.26333	0.273333	-4.26724	1.48484e-06	6.25155e-05	ohr	hypothetical protein KFL_000910010 [Klebsormidium flaccidum]	-	-	-	-	-	-	-
Unigene0113725	57.3533	24.27	-1.2407	1.51498e-06	6.37178e-05	At2g40140	PREDICTED: zinc finger CCCH domain-containing protein 29 [Vigna radiata var. radiata] [Vigna radiata]	-	-	-	-	-	-	-
Unigene0063589	0.463333	4.61	3.31464	1.55063e-06	6.51491e-05	GAT1	Thioredoxin [Corchorus capsularis]	-	-	-	-	-	-	GO:0008152//metabolic process;GO:0044699//single-organism process;GO:0050789//regulation of biological process
Unigene0115936	2.99333	10.85	1.85787	1.57947e-06	6.62916e-05	--	RNA-dependent RNA polymerase [Pyrus pyrifolia]	-	-	-	-	-	-	-
Unigene0072874	2.81333	0.0333333	-6.39917	1.58847e-06	6.65998e-05	ADH6	Geraniol dehydrogenase 1 [Theobroma cacao]	Metabolism;Metabolism;Metabolism	Global and overview maps;Global and overview maps;Biosynthesis of other secondary metabolites	K00083;K00083;K00083	ko01100//Metabolic pathways;ko01110//Biosynthesis of secondary metabolites;ko00940//Phenylpropanoid biosynthesis	-	-	-
Unigene0096373	5.8	1.07333	-2.43395	1.59591e-06	6.68425e-05	--	-	-	-	-	-	-	-	-
Unigene0090368	9.62333	1.84667	-2.38161	1.59806e-06	6.68628e-05	--	Desiccation-related protein PCC13-62 [Auxenochlorella protothecoides]	-	-	-	-	-	-	-
Unigene0051044	4.64333	12.9967	1.48491	1.59972e-06	6.68628e-05	PUB70	PREDICTED: U-box domain-containing protein 33 [Vitis vinifera]	-	-	-	-	-	GO:0004672//protein kinase activity;GO:0019787//ubiquitin-like protein transferase activity;GO:0032550//purine ribonucleoside binding	GO:0006796//phosphate-containing compound metabolic process;GO:0032446//protein modification by small protein conjugation;GO:0050896//response to stimulus
Unigene0000291	28.5933	10.4733	-1.44896	1.61706e-06	6.75178e-05	LYK5	PREDICTED: protein LYK5-like [Juglans regia]	-	-	-	-	-	GO:0016772//transferase activity, transferring phosphorus-containing groups;GO:0032550//purine ribonucleoside binding	GO:0006464//cellular protein modification process;GO:0006796//phosphate-containing compound metabolic process
Unigene0074349	35.9433	16.7133	-1.10472	1.62194e-06	6.75837e-05	--	RING-type E3 ubiquitin ligase [Vitis vinifera]	-	-	-	-	-	-	-
Unigene0087949	20.54	6.18	-1.73276	1.623e-06	6.75837e-05	GLK1	PREDICTED: transcription activator GLK1-like isoform X1 [Juglans regia]	-	-	-	-	-	-	-
Unigene0094328	15.16	37.26	1.29736	1.62367e-06	6.75837e-05	EDA2	PREDICTED: probable serine protease EDA2 [Ziziphus jujuba]	-	-	-	-	-	GO:0070011//peptidase activity, acting on L-amino acid peptides	GO:0019538//protein metabolic process
Unigene0109429	5.08667	15.26	1.58496	1.62673e-06	6.76413e-05	--	Nitroreductase domain-containing protein [Cephalotus follicularis]	-	-	-	-	-	-	-
Unigene0067806	3.25333	0.263333	-3.62696	1.63008e-06	6.77105e-05	adhT	zinc-containing alcohol dehydrogenase family protein [Polytomella sp. Pringsheim 198.80]	Metabolism;Metabolism;Metabolism	Global and overview maps;Global and overview maps;Biosynthesis of other secondary metabolites	K00083;K00083;K00083	ko01100//Metabolic pathways;ko01110//Biosynthesis of secondary metabolites;ko00940//Phenylpropanoid biosynthesis	-	-	-
Unigene0036991	0.236667	2.17	3.19677	1.63583e-06	6.78795e-05	--	PREDICTED: pentatricopeptide repeat-containing protein At1g09900-like [Vitis vinifera]	-	-	-	-	-	-	-
Unigene0010046	2.01333	0.001	-10.9754	1.64205e-06	6.80675e-05	--	-	-	-	-	-	-	-	-
Unigene0083659	2.51	10.0067	1.9952	1.65848e-06	6.8678e-05	PUB33	PREDICTED: U-box domain-containing protein 33 [Vitis vinifera]	-	-	-	-	-	GO:0016301//kinase activity	GO:0044237//cellular metabolic process
Unigene0031584	1.76	8.96	2.34792	1.66227e-06	6.87642e-05	bglS	PREDICTED: probable xyloglucan endotransglucosylase/hydrolase protein 21 [Gossypium raimondii]	-	-	-	-	-	GO:0003824//catalytic activity	GO:0044238//primary metabolic process
Unigene0080214	0.27	3.05667	3.50093	1.69631e-06	7.01003e-05	ABCB15	ABC transporter B family member 8 [Dorcoceras hygrometricum]	Environmental Information Processing	Membrane transport	K05658	ko02010//ABC transporters	-	GO:0042626//ATPase activity, coupled to transmembrane movement of substances	GO:0044763//single-organism cellular process;GO:0044765//single-organism transport
Unigene0115124	17.2367	40.4467	1.23054	1.72472e-06	7.12012e-05	STR11	PREDICTED: rhodanese-like domain-containing protein 11, chloroplastic isoform X1 [Vitis vinifera]	-	-	-	-	-	-	-
Unigene0083038	5.81667	0.766667	-2.92352	1.72971e-06	7.13342e-05	--	-	-	-	-	-	-	-	-
Unigene0001457	22.1667	4.88333	-2.18245	1.74798e-06	7.19423e-05	DMAS1-B	PREDICTED: non-functional NADPH-dependent codeinone reductase 2 [Vitis vinifera]	-	-	-	-	-	-	-
Unigene0026212	5.03	0.446667	-3.49329	1.74803e-06	7.19423e-05	--	-	-	-	-	-	-	-	-
Unigene0061684	5.84667	18.48	1.66028	1.79608e-06	7.38445e-05	--	PREDICTED: SEC14 cytosolic factor [Sesamum indicum]	-	-	-	-	-	-	-
Unigene0054504	1.59333	16.8233	3.40034	1.81184e-06	7.44166e-05	--	PREDICTED: uncharacterized protein LOC109221213 [Nicotiana attenuata]	-	-	-	-	-	-	-
Unigene0021939	0.08	3.95	5.62571	1.82659e-06	7.4946e-05	--	-	-	-	-	-	-	-	-
Unigene0011088	15.69	35.77	1.1889	1.8463e-06	7.56775e-05	NRP2	PREDICTED: NAP1-related protein 2 [Vitis vinifera]	-	-	-	-	-	-	GO:0034728//nucleosome organization
Unigene0109697	4.32667	0.896667	-2.27061	1.85518e-06	7.59645e-05	rds1	-	-	-	-	-	-	-	-
Unigene0017058	7.43667	21.9467	1.56127	1.87451e-06	7.66778e-05	ANN5	PREDICTED: annexin D5-like isoform X1 [Gossypium raimondii]	-	-	-	-	-	GO:0005543//phospholipid binding	-
Unigene0030599	16.38	44.25	1.43374	1.92313e-06	7.85869e-05	PPH	PREDICTED: pheophytinase, chloroplastic [Vitis vinifera]	-	-	-	-	-	GO:0052689//carboxylic ester hydrolase activity	GO:0006787//porphyrin-containing compound catabolic process
Unigene0037180	131.71	295.47	1.16565	1.92611e-06	7.8629e-05	LOX2.1	lipoxygenase [Camellia sinensis]	Metabolism;Metabolism;Metabolism;Metabolism	Global and overview maps;Global and overview maps;Lipid metabolism;Lipid metabolism	K00454;K00454;K00454;K00454	ko01100//Metabolic pathways;ko01110//Biosynthesis of secondary metabolites;ko00592//alpha-Linolenic acid metabolism;ko00591//Linoleic acid metabolism	-	GO:0016701//oxidoreductase activity, acting on single donors with incorporation of molecular oxygen;GO:0043169//cation binding	GO:0006633//fatty acid biosynthetic process
Unigene0011578	8.71	1.76333	-2.30437	1.93648e-06	7.89721e-05	--	PREDICTED: LEAF RUST 10 DISEASE-RESISTANCE LOCUS RECEPTOR-LIKE PROTEIN KINASE-like 1.2 [Malus domestica]	-	-	-	-	-	-	-
Unigene0095061	2.85667	10.5867	1.88984	1.94302e-06	7.91591e-05	--	PREDICTED: acyl-protein thioesterase 2 isoform X1 [Vitis vinifera]	Metabolism	Lipid metabolism	K06130	ko00564//Glycerophospholipid metabolism	-	-	-
Unigene0055178	38.0967	16.41	-1.21509	1.98874e-06	8.09398e-05	PME51	PREDICTED: probable pectinesterase/pectinesterase inhibitor 51 [Vitis vinifera]	-	-	-	-	-	GO:0016788//hydrolase activity, acting on ester bonds	GO:0008152//metabolic process
Unigene0018443	6.52667	1.07333	-2.60425	1.99199e-06	8.099e-05	PBL3	PREDICTED: probable serine/threonine-protein kinase NAK isoform X3 [Citrus sinensis]	-	-	-	-	-	GO:0016301//kinase activity	GO:0006796//phosphate-containing compound metabolic process
Unigene0093817	2.11	6.45	1.61206	1.99424e-06	8.09999e-05	DOT3	PREDICTED: BTB/POZ domain-containing protein DOT3-like [Jatropha curcas]	-	-	-	-	-	-	GO:0010051//xylem and phloem pattern formation;GO:0032446//protein modification by small protein conjugation;GO:0048364//root development
Unigene0099402	2.34	8.12	1.79497	1.99947e-06	8.11307e-05	PCMP-H37	PREDICTED: pentatricopeptide repeat-containing protein At5g66520-like [Nelumbo nucifera]	-	-	-	-	-	-	-
Unigene0109234	1.57667	0.0333333	-5.56377	2.02024e-06	8.18909e-05	ish1	-	-	-	-	-	-	-	-
Unigene0007333	3.98667	13.0667	1.71264	2.06804e-06	8.37442e-05	SPX4	SPX domain-containing protein 4 [Camellia oleifera]	-	-	-	-	-	-	-
Unigene0036137	3.60333	9.76333	1.43804	2.07256e-06	8.38428e-05	PAT19	PREDICTED: probable protein S-acyltransferase 19 isoform X2 [Vitis vinifera]	-	-	-	-	GO:0016020//membrane	GO:0016746//transferase activity, transferring acyl groups;GO:0046872//metal ion binding	-
Unigene0087508	2.27	11.4667	2.33668	2.08632e-06	8.43148e-05	RL1	PREDICTED: protein RADIALIS-like 2 [Beta vulgaris subsp. vulgaris] [Beta vulgaris]	-	-	-	-	GO:0043231//intracellular membrane-bounded organelle	GO:0005488//binding	-
Unigene0041713	4.22	0.001	-12.043	2.09468e-06	8.45546e-05	asqB	putative isochorismatase family protein YddQ [Symbiodinium microadriaticum]	-	-	-	-	-	-	-
Unigene0045394	0.001	1.90333	10.8943	2.09645e-06	8.45546e-05	--	-	-	-	-	-	-	-	-
Unigene0094288	8.78667	28.5	1.69757	2.11713e-06	8.53035e-05	NSP2	Kelch repeat type 1 [Corchorus capsularis]	-	-	-	-	-	-	-
Unigene0097027	0.616667	5.82667	3.24011	2.11998e-06	8.53329e-05	BXL5	PREDICTED: probable beta-D-xylosidase 5 [Vitis vinifera]	Metabolism;Metabolism	Global and overview maps;Carbohydrate metabolism	K15920;K15920	ko01100//Metabolic pathways;ko00520//Amino sugar and nucleotide sugar metabolism	GO:0030312//external encapsulating structure;GO:0031012//extracellular matrix	GO:0016787//hydrolase activity	GO:0044238//primary metabolic process
Unigene0060032	24.4567	8.85333	-1.46594	2.17698e-06	8.75397e-05	--	Non-LTR retroelement reverse transcriptase-like [Theobroma cacao]	-	-	-	-	-	-	-
Unigene0046853	7.85	2.11	-1.89545	2.18791e-06	8.78385e-05	--	-	-	-	-	-	-	-	-
Unigene0061937	4.71333	13.6133	1.5302	2.18877e-06	8.78385e-05	--	PREDICTED: uncharacterized protein LOC104610279 isoform X1 [Nelumbo nucifera]	-	-	-	-	-	-	-
Unigene0023927	0.156667	4.56667	4.86537	2.20595e-06	8.84058e-05	--	seed protein AmA1 [Amaranthus hypochondriacus]	-	-	-	-	-	-	-
Unigene0063924	0.001	2.72333	11.4112	2.20729e-06	8.84058e-05	At2g29170	PREDICTED: tropinone reductase homolog [Vitis vinifera]	Metabolism;Metabolism;Metabolism	Global and overview maps;Global and overview maps;Biosynthesis of other secondary metabolites	K08081;K08081;K08081	ko01100//Metabolic pathways;ko01110//Biosynthesis of secondary metabolites;ko00960//Tropane, piperidine and pyridine alkaloid biosynthesis	-	-	-
Unigene0079615	135.32	33.9833	-1.99348	2.22898e-06	8.91859e-05	--	putative cold-inducible protein [Camellia sinensis]	-	-	-	-	-	-	-
Unigene0098336	26.03	12.26	-1.08622	2.26665e-06	9.05316e-05	At4g00740	PREDICTED: probable methyltransferase PMT13 [Nicotiana sylvestris]	-	-	-	-	-	-	-
Unigene0016744	11.1367	30.4567	1.45144	2.26724e-06	9.05316e-05	--	PREDICTED: uncharacterized protein LOC100255721 [Vitis vinifera]	-	-	-	-	-	-	-
Unigene0003942	2.08	6.98333	1.74733	2.26953e-06	9.05316e-05	--	PREDICTED: uncharacterized protein LOC100249674 [Vitis vinifera]	-	-	-	-	-	-	-
Unigene0027126	10.7467	1.93333	-2.47473	2.2716e-06	9.05316e-05	--	PREDICTED: glycerophosphodiester phosphodiesterase protein kinase domain-containing GDPDL2-like [Populus euphratica]	-	-	-	-	-	GO:0016301//kinase activity	-
Unigene0029719	0.87	0.08	-3.44294	2.2935e-06	9.13139e-05	ABCC5	PREDICTED: ABC transporter C family member 5 [Ziziphus jujuba]	-	-	-	-	GO:0005773//vacuole;GO:0031090//organelle membrane;GO:0031224//intrinsic component of membrane	GO:0004888//transmembrane signaling receptor activity;GO:0032550//purine ribonucleoside binding;GO:0042626//ATPase activity, coupled to transmembrane movement of substances	GO:0006865//amino acid transport;GO:0006875//cellular metal ion homeostasis;GO:0006970//response to osmotic stress;GO:0007017//microtubule-based process;GO:0015893//drug transport;GO:0016482//cytoplasmic transport;GO:0050794//regulation of cellular process;GO:1902410//mitotic cytokinetic process
Unigene0089845	8.63333	20	1.21201	2.30261e-06	9.15862e-05	EGY3	PREDICTED: probable zinc metallopeptidase EGY3, chloroplastic isoform X1 [Juglans regia]	-	-	-	-	-	GO:0016787//hydrolase activity	-
Unigene0021480	53.33	25.15	-1.08439	2.31724e-06	9.20771e-05	UVR8	Regulator of chromosome condensation, RCC1 [Corchorus capsularis]	-	-	-	-	-	-	-
Unigene0110663	66.57	24.3267	-1.45233	2.33496e-06	9.26898e-05	ATL6	Zinc finger, RING/FYVE/PHD-type [Cynara cardunculus var. scolymus] [Cynara cardunculus]	-	-	-	-	-	-	-
Unigene0019801	3.75667	0.29	-3.69533	2.3393e-06	9.27706e-05	TR1	PREDICTED: tropinone reductase homolog [Vitis vinifera]	Metabolism;Metabolism;Metabolism	Global and overview maps;Global and overview maps;Biosynthesis of other secondary metabolites	K08081;K08081;K08081	ko01100//Metabolic pathways;ko01110//Biosynthesis of secondary metabolites;ko00960//Tropane, piperidine and pyridine alkaloid biosynthesis	-	GO:0016491//oxidoreductase activity	-
Unigene0044039	0.573333	3.60333	2.65189	2.34654e-06	9.29122e-05	PVA12	PREDICTED: vesicle-associated protein 1-2 [Theobroma cacao]	-	-	-	-	-	-	-
Unigene0099141	8.64667	1.14	-2.92311	2.34748e-06	9.29122e-05	GLR2.3	PREDICTED: glutamate receptor 2.3-like [Solanum tuberosum]	-	-	-	-	GO:0031224//intrinsic component of membrane	-	GO:0007215//glutamate receptor signaling pathway;GO:0044765//single-organism transport
Unigene0088139	0.001	1.51	10.5603	2.37595e-06	9.39467e-05	SCPL18	PREDICTED: serine carboxypeptidase-like 18 [Eucalyptus grandis]	-	-	-	-	-	GO:0016787//hydrolase activity	-
Unigene0083140	4.92667	0.001	-12.2664	2.39241e-06	9.45049e-05	--	Transposon TX1 uncharacterized [Cajanus cajan]	-	-	-	-	-	-	-
Unigene0110624	2.67	16.3833	2.61732	2.39617e-06	9.45608e-05	--	PREDICTED: small EDRK-rich factor 2 [Cucumis sativus]	-	-	-	-	-	-	-
Unigene0008638	3.05	0.326667	-3.22292	2.40301e-06	9.47377e-05	--	-	-	-	-	-	-	-	-
Unigene0016568	4.42	11.5533	1.38619	2.4111e-06	9.49638e-05	At5g46100	PREDICTED: pentatricopeptide repeat-containing protein At5g46100 [Juglans regia]	-	-	-	-	-	-	-
Unigene0037762	2.77333	8.35667	1.59131	2.4137e-06	9.49733e-05	KPNB1	PREDICTED: importin subunit beta-1 [Vitis vinifera]	Genetic Information Processing	Translation	K14293	ko03013//RNA transport	-	GO:0017016//Ras GTPase binding	-
Unigene0030607	2.03	7.1	1.80634	2.42329e-06	9.52578e-05	JEN1	Carboxylic acid transporter [Anthurium amnicola]	-	-	-	-	-	-	-
Unigene0100109	0.266667	6.18333	4.53528	2.43182e-06	9.54999e-05	--	hypothetical protein COCSUDRAFT_60816 [Coccomyxa subellipsoidea C-169]	-	-	-	-	-	-	-
Unigene0103001	0.146667	1.85667	3.6621	2.4385e-06	9.56688e-05	FRO2	ferric reduction oxidase 2-like [Dorcoceras hygrometricum]	-	-	-	-	GO:0031224//intrinsic component of membrane	GO:0050664//oxidoreductase activity, acting on NAD(P)H, oxygen as acceptor	GO:0044710//single-organism metabolic process
Unigene0109970	0.656667	3.58333	2.44807	2.47879e-06	9.71552e-05	At5g06940	PREDICTED: LOW QUALITY PROTEIN: probably inactive leucine-rich repeat receptor-like protein kinase At5g06940 [Vitis vinifera]	-	-	-	-	GO:0031224//intrinsic component of membrane	GO:0016301//kinase activity;GO:0016628//oxidoreductase activity, acting on the CH-CH group of donors, NAD or NADP as acceptor;GO:0032550//purine ribonucleoside binding	GO:0006464//cellular protein modification process;GO:0006796//phosphate-containing compound metabolic process;GO:0044710//single-organism metabolic process
Unigene0058346	4.77333	14.8133	1.63383	2.50576e-06	9.81165e-05	At5g49980	PREDICTED: transport inhibitor response 1-like protein [Vitis vinifera]	-	-	-	-	-	-	-
Unigene0048514	20.22	54.0833	1.4194	2.53642e-06	9.92208e-05	--	hypothetical protein glysoja_030742 [Glycine soja]	-	-	-	-	-	-	-
Unigene0038307	1.44333	11.8833	3.04146	2.56371e-06	0.000100191	--	-	-	-	-	-	-	-	-
Unigene0106381	0.163333	3.17667	4.28162	2.56703e-06	0.000100224	At4g06744	PREDICTED: uncharacterized protein At4g06744-like [Erythranthe guttata]	-	-	-	-	-	-	-
Unigene0072445	2.13333	0.116667	-4.19265	2.63635e-06	0.000102787	--	-	-	-	-	-	-	-	-
Unigene0093443	5.98	1.79333	-1.7375	2.63993e-06	0.000102787	PIR1	-	-	-	-	-	-	-	-
Unigene0058543	4.66333	0.353333	-3.72226	2.64034e-06	0.000102787	yrkC	-	-	-	-	-	-	-	-
Unigene0074562	0.746667	3.57333	2.25873	2.69351e-06	0.000104756	At3g08570	PREDICTED: BTB/POZ domain-containing protein At3g08570 [Populus euphratica]	-	-	-	-	-	-	-
Unigene0012497	18.85	45.9333	1.28498	2.69691e-06	0.000104787	RS31	PREDICTED: serine/arginine-rich splicing factor RS31 isoform X2 [Vitis vinifera]	Genetic Information Processing	Transcription	K12893	ko03040//Spliceosome	GO:0030529//intracellular ribonucleoprotein complex	GO:0003676//nucleic acid binding	GO:0000377//RNA splicing, via transesterification reactions with bulged adenosine as nucleophile
Unigene0098699	22.3567	50.7467	1.18261	2.74445e-06	0.000106531	BIC1	protein BIC1-like [Cajanus cajan]	-	-	-	-	-	-	-
Unigene0065380	0.64	3.12	2.2854	2.75841e-06	0.00010697	ABCG6	PREDICTED: ABC transporter G family member 6 [Theobroma cacao]	-	-	-	-	-	GO:0017111//nucleoside-triphosphatase activity;GO:0032550//purine ribonucleoside binding	-
Unigene0075860	11.99	27.07	1.17486	2.81879e-06	0.000109207	NFYC3	PREDICTED: nuclear transcription factor Y subunit C-3-like [Ziziphus jujuba]	-	-	-	-	GO:0090575//RNA polymerase II transcription factor complex	GO:0003677//DNA binding;GO:0046983//protein dimerization activity	GO:0010468//regulation of gene expression
Unigene0018489	0.1	49.3633	8.9473	2.82814e-06	0.000109464	At4g20820	carbohydrate [Diospyros kaki]	-	-	-	-	-	GO:0000166//nucleotide binding;GO:0016616//oxidoreductase activity, acting on the CH-OH group of donors, NAD or NADP as acceptor	GO:0044710//single-organism metabolic process
Unigene0100363	1.84	7.04	1.93587	2.83166e-06	0.000109494	HDA2	PREDICTED: histone deacetylase 2 [Vitis vinifera]	-	-	-	-	-	-	-
Unigene0004021	27.28	10.1133	-1.43159	2.85364e-06	0.000110239	MYBS3	MYB transcription factor MYB62 [Glycine max]	-	-	-	-	-	GO:0005488//binding	-
Unigene0087439	5.77	18.37	1.67071	2.87226e-06	0.000110852	--	PREDICTED: uncharacterized protein LOC107414452 [Ziziphus jujuba]	-	-	-	-	-	-	-
Unigene0118298	0.433333	4.38667	3.33958	2.91439e-06	0.00011237	--	PREDICTED: histone chaperone RTT106-like [Prunus mume]	-	-	-	-	-	-	-
Unigene0070827	3.15333	0.286667	-3.45943	2.9185e-06	0.000112421	SPAC26F1.07	NAD(P)-linked oxidoreductase superfamily protein [Arabidopsis thaliana]	Metabolism;Metabolism;Metabolism;Metabolism;Metabolism	Global and overview maps;Global and overview maps;Carbohydrate metabolism;Lipid metabolism;Carbohydrate metabolism	K00002;K00002;K00002;K00002;K00002	ko01100//Metabolic pathways;ko01110//Biosynthesis of secondary metabolites;ko00010//Glycolysis / Gluconeogenesis;ko00561//Glycerolipid metabolism;ko00040//Pentose and glucuronate interconversions	-	-	-
Unigene0111650	4.87667	1.08667	-2.16599	2.92798e-06	0.000112678	--	hypothetical protein g.51529 [Anthurium amnicola]	-	-	-	-	-	-	-
Unigene0072296	0.36	2.84	2.97982	2.94119e-06	0.000113079	ARGF	PREDICTED: ornithine carbamoyltransferase, chloroplastic-like [Nicotiana attenuata]	Metabolism;Metabolism;Metabolism;Metabolism	Global and overview maps;Global and overview maps;Global and overview maps;Amino acid metabolism	K00611;K00611;K00611;K00611	ko01100//Metabolic pathways;ko01110//Biosynthesis of secondary metabolites;ko01230//Biosynthesis of amino acids;ko00220//Arginine biosynthesis	-	GO:0016741//transferase activity, transferring one-carbon groups;GO:0031406//carboxylic acid binding	GO:1901605//alpha-amino acid metabolic process
Unigene0100709	0.676667	3.75333	2.47166	2.94782e-06	0.000113225	cpnB	PREDICTED: phenylacetone monooxygenase-like [Ziziphus jujuba]	-	-	-	-	-	-	-
Unigene0070162	3.42667	0.37	-3.21121	2.9748e-06	0.000114153	--	predicted protein [Hordeum vulgare subsp. vulgare] [Hordeum vulgare]	-	-	-	-	-	-	-
Unigene0076334	2.37	7.84	1.72597	2.99829e-06	0.000114942	ALDH22A1	PREDICTED: aldehyde dehydrogenase 22A1 [Nelumbo nucifera]	-	-	-	-	-	-	-
Unigene0055537	10.3933	3.89667	-1.41535	3.00106e-06	0.000114942	--	PREDICTED: protein NUCLEAR FUSION DEFECTIVE 4-like [Juglans regia]	-	-	-	-	-	-	GO:0044763//single-organism cellular process
Unigene0068260	0.493333	4.21	3.09319	3.01393e-06	0.000115325	--	PREDICTED: DNA ligase 1-like [Ipomoea nil]	-	-	-	-	-	-	-
Unigene0052001	5.51667	1.12333	-2.29601	3.02178e-06	0.00011543	RLP7	PREDICTED: probably inactive leucine-rich repeat receptor-like protein kinase At2g25790 [Theobroma cacao]	-	-	-	-	-	-	-
Unigene0004181	9.27	24.4067	1.39663	3.0224e-06	0.00011543	HSA32	PREDICTED: protein HEAT-STRESS-ASSOCIATED 32 [Vitis vinifera]	-	-	-	-	-	-	GO:0000302//response to reactive oxygen species;GO:0009108//coenzyme biosynthetic process;GO:0009408//response to heat;GO:0009642//response to light intensity;GO:0010468//regulation of gene expression;GO:0044267//cellular protein metabolic process
Unigene0067626	0.473333	5.74	3.60012	3.02898e-06	0.000115476	--	ATFP4 [Zea mays]	-	-	-	-	-	-	-
Unigene0119201	13.21	29.5067	1.15941	3.02934e-06	0.000115476	HEMB1	PREDICTED: delta-aminolevulinic acid dehydratase, chloroplastic [Populus euphratica]	Metabolism;Metabolism;Metabolism	Global and overview maps;Global and overview maps;Metabolism of cofactors and vitamins	K01698;K01698;K01698	ko01100//Metabolic pathways;ko01110//Biosynthesis of secondary metabolites;ko00860//Porphyrin and chlorophyll metabolism	-	GO:0016836//hydro-lyase activity;GO:0043169//cation binding	GO:0006778//porphyrin-containing compound metabolic process;GO:0018130//heterocycle biosynthetic process
Unigene0018805	7.15667	25.5133	1.83389	3.07047e-06	0.000116933	ACR9	PREDICTED: ACT domain-containing protein ACR9 [Daucus carota subsp. sativus] [Daucus carota]	-	-	-	-	-	GO:0031406//carboxylic acid binding	-
Unigene0060605	0.653333	3.5	2.42146	3.08459e-06	0.00011736	--	hypothetical protein VITISV_005071 [Vitis vinifera]	-	-	-	-	-	-	-
Unigene0077234	0.001	1.45667	10.5085	3.1149e-06	0.000118401	--	PREDICTED: ankyrin repeat-containing protein At5g02620-like isoform X3 [Populus euphratica]	Metabolism;Metabolism;Metabolism;Metabolism;Metabolism	Global and overview maps;Global and overview maps;Carbohydrate metabolism;Carbohydrate metabolism;Carbohydrate metabolism	K00895;K00895;K00895;K00895;K00895	ko01100//Metabolic pathways;ko01110//Biosynthesis of secondary metabolites;ko00010//Glycolysis / Gluconeogenesis;ko00030//Pentose phosphate pathway;ko00051//Fructose and mannose metabolism	-	-	-
Unigene0019830	11.39	3.70667	-1.61957	3.16859e-06	0.000120329	WRKY40	WRKY transcription factor 40 [Camellia sinensis]	-	-	-	-	-	-	GO:0002252//immune effector process;GO:0002682//regulation of immune system process;GO:0006725//cellular aromatic compound metabolic process;GO:0009617//response to bacterium;GO:0009628//response to abiotic stimulus;GO:0009755//hormone-mediated signaling pathway;GO:0009863//salicylic acid mediated signaling pathway;GO:0010467//gene expression;GO:0019222//regulation of metabolic process;GO:0031347…
Unigene0090100	6.10667	16.8333	1.46286	3.19692e-06	0.00012129	--	PREDICTED: uncharacterized protein LOC109181789 [Ipomoea nil]	-	-	-	-	-	-	-
Unigene0085029	15.7	42.9233	1.451	3.22786e-06	0.000122313	OPR3	Oxidored_FMN domain-containing protein [Cephalotus follicularis]	Metabolism;Metabolism;Metabolism	Global and overview maps;Global and overview maps;Lipid metabolism	K05894;K05894;K05894	ko01100//Metabolic pathways;ko01110//Biosynthesis of secondary metabolites;ko00592//alpha-Linolenic acid metabolism	GO:0042579//microbody	GO:0016628//oxidoreductase activity, acting on the CH-CH group of donors, NAD or NADP as acceptor;GO:0032553//ribonucleotide binding	GO:0001101//response to acid chemical;GO:0006568//tryptophan metabolic process;GO:0006633//fatty acid biosynthetic process;GO:0006972//hyperosmotic response;GO:0009683//indoleacetic acid metabolic process;GO:0009694//jasmonic acid metabolic process;GO:0009755//hormone-mediated signaling pathway
Unigene0099416	7.76667	1.15	-2.75566	3.22995e-06	0.000122313	--	-	-	-	-	-	-	-	-
Unigene0081963	27.9833	12.13	-1.20599	3.24404e-06	0.000122731	ACPD	stearoyl-ACP desaturase [Camellia chekiangoleosa]	Metabolism;Metabolism;Metabolism	Global and overview maps;Lipid metabolism;Lipid metabolism	K03921;K03921;K03921	ko01212//Fatty acid metabolism;ko00061//Fatty acid biosynthesis;ko01040//Biosynthesis of unsaturated fatty acids	GO:0009536//plastid	GO:0016717//oxidoreductase activity, acting on paired donors, with oxidation of a pair of donors resulting in the reduction of molecular oxygen to two molecules of water	GO:0006631//fatty acid metabolic process
Unigene0082600	2.96667	0.353333	-3.06974	3.25792e-06	0.000123141	AQY1	Aquaporin TIP2-3 [Anthurium amnicola]	-	-	-	-	-	-	-
Unigene0055152	6.87	17.3267	1.33461	3.28944e-06	0.000124216	TIFY8	PREDICTED: protein TIFY 8 isoform X1 [Vitis vinifera]	-	-	-	-	-	-	-
Unigene0091713	9.9	28.17	1.50866	3.3071e-06	0.000124766	acyP	Acylphosphatase-like protein [Corchorus capsularis]	Metabolism	Carbohydrate metabolism	K01512	ko00620//Pyruvate metabolism	-	-	-
Unigene0066013	21.86	9.7	-1.17224	3.31864e-06	0.000125084	SKIP25	PREDICTED: F-box/kelch-repeat protein SKIP25-like [Ipomoea nil]	-	-	-	-	-	-	-
Unigene0109147	44.33	21.1833	-1.06535	3.3449e-06	0.000125956	--	PREDICTED: uncharacterized protein LOC107001442 [Solanum pennellii]	-	-	-	-	-	-	GO:0000302//response to reactive oxygen species;GO:0007165//signal transduction;GO:0009642//response to light intensity;GO:0033554//cellular response to stress;GO:0044267//cellular protein metabolic process
Unigene0050910	50.07	116.227	1.21492	3.34905e-06	0.000125994	PP2A1	PREDICTED: protein PHLOEM PROTEIN 2-LIKE A1-like [Juglans regia]	-	-	-	-	-	-	-
Unigene0005646	9.98667	24.0033	1.26516	3.36856e-06	0.00012661	Os06g0508700	PREDICTED: probable methionine--tRNA ligase [Daucus carota subsp. sativus] [Daucus carota]	Genetic Information Processing;Metabolism	Translation;Metabolism of other amino acids	K01874;K01874	ko00970//Aminoacyl-tRNA biosynthesis;ko00450//Selenocompound metabolism	-	-	-
Unigene0033389	3.05	13.7733	2.175	3.37507e-06	0.000126736	--	hypothetical protein MANES_13G037700 [Manihot esculenta]	-	-	-	-	-	-	-
Unigene0070673	3.92333	0.866667	-2.17853	3.38824e-06	0.000127113	At1g11330	PREDICTED: G-type lectin S-receptor-like serine/threonine-protein kinase At1g11300 [Vitis vinifera]	-	-	-	-	-	GO:0016301//kinase activity	GO:0006796//phosphate-containing compound metabolic process
Unigene0087044	3.92	18.8667	2.26691	3.40075e-06	0.000127463	--	unnamed protein product, partial [Vitis vinifera]	-	-	-	-	-	-	-
Unigene0089432	23.5567	55.5733	1.23826	3.41913e-06	0.000128033	At4g13200	PREDICTED: uncharacterized protein At4g13200, chloroplastic isoform X1 [Theobroma cacao]	-	-	-	-	GO:0044434//chloroplast part	-	-
Unigene0108533	3.33	0.566667	-2.55495	3.46818e-06	0.000129749	--	-	-	-	-	-	-	-	-
Unigene0089812	28.3833	70.6267	1.31517	3.48239e-06	0.00013016	HSC80	heat shock protein 90-2 [Glycine max]	Organismal Systems;Genetic Information Processing	Environmental adaptation;Folding, sorting and degradation	K04079;K04079	ko04626//Plant-pathogen interaction;ko04141//Protein processing in endoplasmic reticulum	-	-	-
Unigene0081162	1.51	0.29	-2.38042	3.49049e-06	0.000130294	--	PREDICTED: flowering time control protein FPA [Arachis duranensis]	-	-	-	-	-	-	-
Unigene0054253	0.446667	4.44667	3.31545	3.49244e-06	0.000130294	--	PREDICTED: translation initiation factor IF-2-like [Nicotiana tabacum]	-	-	-	-	-	-	-
Unigene0010712	0.243333	4.42	4.18304	3.536e-06	0.000131724	--	BnaA03g20780D [Brassica napus]	-	-	-	-	-	-	-
Unigene0085073	6.08333	16.94	1.4775	3.5373e-06	0.000131724	--	PREDICTED: neurofilament heavy polypeptide [Vitis vinifera]	-	-	-	-	-	-	-
Unigene0070952	4.06333	0.173333	-4.55104	3.65163e-06	0.000135855	--	-	-	-	-	-	-	-	-
Unigene0072950	3.20667	11.1533	1.79833	3.66655e-06	0.000136251	faeA	uncharacterized LOC8262908 [Ricinus communis]	-	-	-	-	-	GO:0003824//catalytic activity	-
Unigene0103333	6.51667	18.5567	1.50973	3.66914e-06	0.000136251	CBP60A	PREDICTED: calmodulin-binding protein 60 A-like [Ziziphus jujuba]	-	-	-	-	-	-	-
Unigene0030073	9.68333	29.3367	1.59913	3.6724e-06	0.000136251	PAE10	PREDICTED: pectin acetylesterase 10 [Nelumbo nucifera]	-	-	-	-	-	-	-
Unigene0104316	10.3467	23.88	1.20664	3.74308e-06	0.000138732	At5g67130	PREDICTED: PI-PLC X domain-containing protein At5g67130 [Arachis ipaensis]	-	-	-	-	-	-	-
Unigene0091294	4.57	0.0633333	-6.17309	3.74616e-06	0.000138732	--	-	-	-	-	-	-	-	-
Unigene0015580	4.34333	0.276667	-3.97258	3.74995e-06	0.000138745	--	hypothetical protein g.51529 [Anthurium amnicola]	-	-	-	-	-	-	-
Unigene0006971	2.52667	13.3767	2.40441	3.75532e-06	0.000138816	RD22	RD22-like protein [Camellia sinensis]	-	-	-	-	-	-	-
Unigene0000483	0.113333	2.15667	4.25016	3.76022e-06	0.00013887	--	PREDICTED: uncharacterized protein LOC103412469, partial [Malus domestica]	-	-	-	-	-	-	-
Unigene0064213	5.77333	0.483333	-3.57831	3.77083e-06	0.000139134	--	-	-	-	-	-	-	-	-
Unigene0048809	7.52	29.7367	1.98344	3.79756e-06	0.000139992	AMY2	alpha-amylase 2 [Camellia sinensis]	Metabolism;Metabolism	Global and overview maps;Carbohydrate metabolism	K01176;K01176	ko01100//Metabolic pathways;ko00500//Starch and sucrose metabolism	-	-	-
Unigene0030665	2.26667	7.51	1.72824	3.82117e-06	0.000140734	TMN11	PREDICTED: transmembrane 9 superfamily member 11 [Vitis vinifera]	-	-	-	-	-	-	-
Unigene0083654	18.2633	45.49	1.3166	3.82708e-06	0.000140823	MORF1	PREDICTED: multiple organellar RNA editing factor 1, mitochondrial [Vitis vinifera]	-	-	-	-	-	-	-
Unigene0021986	40.0267	87.3433	1.12574	3.83413e-06	0.000140953	HHP4	PREDICTED: heptahelical transmembrane protein 4-like [Citrus sinensis]	-	-	-	-	-	-	-
Unigene0110229	2.01667	7.10667	1.8172	3.90636e-06	0.000143478	SAM2	PREDICTED: S-adenosylmethionine synthase 3 [Sesamum indicum]	Metabolism;Metabolism;Metabolism;Metabolism	Global and overview maps;Global and overview maps;Global and overview maps;Amino acid metabolism	K00789;K00789;K00789;K00789	ko01100//Metabolic pathways;ko01110//Biosynthesis of secondary metabolites;ko01230//Biosynthesis of amino acids;ko00270//Cysteine and methionine metabolism	GO:0005911//cell-cell junction;GO:0016020//membrane;GO:0044444//cytoplasmic part	GO:0016765//transferase activity, transferring alkyl or aryl (other than methyl) groups;GO:0032550//purine ribonucleoside binding;GO:0046914//transition metal ion binding	GO:0006575//cellular modified amino acid metabolic process;GO:0006595//polyamine metabolic process;GO:0006970//response to osmotic stress;GO:0006996//organelle organization;GO:0009108//coenzyme biosynthetic process;GO:0009699//phenylpropanoid biosynthetic process;GO:0010038//response to metal ion;GO:0070838//divalent metal ion transport
Unigene0069925	36.99	17.6133	-1.07047	3.9132e-06	0.000143598	CSE	PREDICTED: caffeoylshikimate esterase [Vitis vinifera]	Metabolism;Metabolism	Global and overview maps;Lipid metabolism	K01054;K01054	ko01100//Metabolic pathways;ko00561//Glycerolipid metabolism	-	-	-
Unigene0007804	4.22333	11.5567	1.45227	3.93576e-06	0.000144294	Bag6	PREDICTED: large proline-rich protein bag6-A isoform X4 [Vitis vinifera]	-	-	-	-	-	-	-
Unigene0023834	10.7933	28.0367	1.37717	3.94806e-06	0.000144614	--	PREDICTED: BEL1-like homeodomain protein 1 [Vitis vinifera]	-	-	-	-	-	-	-
Unigene0025875	1.19667	3.74	1.64402	3.95948e-06	0.0001449	CSI3	U-box domain-containing protein 13 [Morus notabilis]	-	-	-	-	-	-	-
Unigene0024707	0.87	6.97	3.00207	3.99213e-06	0.000145938	XTHA	PREDICTED: probable xyloglucan endotransglucosylase/hydrolase protein B [Populus euphratica]	-	-	-	-	GO:0005576//extracellular region;GO:0030312//external encapsulating structure	GO:0016758//transferase activity, transferring hexosyl groups;GO:0016787//hydrolase activity	GO:0044042//glucan metabolic process;GO:0045229//external encapsulating structure organization
Unigene0054974	1.39667	8.07	2.53058	3.99509e-06	0.000145938	MLP423	PREDICTED: MLP-like protein 423 isoform X2 [Ziziphus jujuba]	-	-	-	-	-	-	-
Unigene0067873	0.246667	5.32	4.43079	4.02831e-06	0.000147019	--	hypothetical protein MANES_11G113800 [Manihot esculenta]	-	-	-	-	-	-	-
Unigene0091309	11.6667	25.6667	1.1375	4.03784e-06	0.000147233	POPTRDRAFT_832064	PREDICTED: methylthioribose-1-phosphate isomerase [Populus euphratica]	Metabolism;Metabolism	Global and overview maps;Amino acid metabolism	K08963;K08963	ko01100//Metabolic pathways;ko00270//Cysteine and methionine metabolism	GO:0005911//cell-cell junction;GO:0043231//intracellular membrane-bounded organelle	GO:0016861//intramolecular oxidoreductase activity, interconverting aldoses and ketoses	GO:0005982//starch metabolic process;GO:0008380//RNA splicing;GO:0009893//positive regulation of metabolic process;GO:0046500//S-adenosylmethionine metabolic process;GO:0071267//L-methionine salvage
Unigene0001601	28.2267	13.43	-1.0716	4.07499e-06	0.000148453	--	PREDICTED: pathogen-related protein-like [Nelumbo nucifera]	-	-	-	-	-	-	-
Unigene0111998	5.02667	14.2033	1.49856	4.08438e-06	0.000148661	ASPG2	PREDICTED: protein ASPARTIC PROTEASE IN GUARD CELL 2 [Vitis vinifera]	-	-	-	-	-	GO:0004175//endopeptidase activity	GO:0019538//protein metabolic process
Unigene0046669	0.903333	5.66	2.64747	4.12865e-06	0.000150137	IAA13	PREDICTED: auxin-responsive protein IAA13 isoform X2 [Theobroma cacao]	Environmental Information Processing	Signal transduction	K14484	ko04075//Plant hormone signal transduction	-	-	GO:0010467//gene expression;GO:0034645//cellular macromolecule biosynthetic process;GO:0050794//regulation of cellular process
Unigene0023932	57.6867	27.15	-1.08729	4.14453e-06	0.000150578	BAT1	PREDICTED: amino-acid permease BAT1 homolog [Elaeis guineensis]	-	-	-	-	GO:0031224//intrinsic component of membrane	GO:0046943//carboxylic acid transmembrane transporter activity	GO:0046942//carboxylic acid transport
Unigene0007957	0.126667	2.66	4.39232	4.18402e-06	0.000151876	--	PREDICTED: uncharacterized protein LOC107422873 [Ziziphus jujuba]	-	-	-	-	-	-	-
Unigene0008136	5.65667	1.30667	-2.11406	4.31812e-06	0.000156603	CXP;2-3	PREDICTED: serine carboxypeptidase II-3 [Vitis vinifera]	-	-	-	-	-	GO:0008233//peptidase activity	-
Unigene0072415	65.0833	29.6367	-1.1349	4.33565e-06	0.000157097	--	Uncharacterized protein TCM_037906 [Theobroma cacao]	-	-	-	-	-	-	-
Unigene0065371	0.373333	4.28667	3.52132	4.36828e-06	0.000158137	--	hypothetical protein COCSUDRAFT_63637 [Coccomyxa subellipsoidea C-169]	-	-	-	-	-	-	-
Unigene0101261	0.736667	26.23	5.15406	4.45986e-06	0.000161308	EXPA8	PREDICTED: expansin-A8-like [Nelumbo nucifera]	-	-	-	-	-	-	-
Unigene0094507	1.11667	4.64333	2.05596	4.51032e-06	0.000162958	KCS19	PREDICTED: LOW QUALITY PROTEIN: 3-ketoacyl-CoA synthase 19 [Ricinus communis]	Metabolism;Metabolism;Organismal Systems;Metabolism	Global and overview maps;Global and overview maps;Environmental adaptation;Lipid metabolism	K15397;K15397;K15397;K15397	ko01100//Metabolic pathways;ko01110//Biosynthesis of secondary metabolites;ko04626//Plant-pathogen interaction;ko00062//Fatty acid elongation	-	GO:0016746//transferase activity, transferring acyl groups	GO:0006631//fatty acid metabolic process
Unigene0037496	1251.72	560.89	-1.15813	4.51359e-06	0.000162958	FBA5	PREDICTED: fructose-bisphosphate aldolase, cytoplasmic isozyme 1 [Theobroma cacao]	Metabolism;Metabolism;Metabolism;Metabolism;Metabolism;Metabolism;Metabolism;Metabolism	Global and overview maps;Global and overview maps;Global and overview maps;Global and overview maps;Carbohydrate metabolism;Energy metabolism;Carbohydrate metabolism;Carbohydrate metabolism	K01623;K01623;K01623;K01623;K01623;K01623;K01623;K01623	ko01100//Metabolic pathways;ko01110//Biosynthesis of secondary metabolites;ko01200//Carbon metabolism;ko01230//Biosynthesis of amino acids;ko00010//Glycolysis / Gluconeogenesis;ko00710//Carbon fixation in photosynthetic organisms;ko00030//Pentose phosphate pathway;ko00051//Fructose and mannose metabolism	-	GO:0016832//aldehyde-lyase activity	GO:0006090//pyruvate metabolic process
Unigene0082545	6.19	17.3233	1.48471	4.53354e-06	0.000163532	yuiD	PREDICTED: uncharacterized membrane protein YuiD-like isoform X1 [Citrus sinensis]	-	-	-	-	-	-	-
Unigene0101048	4.76333	13.3167	1.48319	4.53963e-06	0.000163605	ZFN2	PREDICTED: zinc finger CCCH domain-containing protein 3 [Vitis vinifera]	-	-	-	-	-	-	-
Unigene0000902	5.09333	13.8533	1.44355	4.54756e-06	0.000163745	--	PREDICTED: O-glucosyltransferase rumi homolog [Vitis vinifera]	Metabolism	Glycan biosynthesis and metabolism	K13667	ko00514//Other types of O-glycan biosynthesis	-	-	-
Unigene0089295	1.35333	4.29667	1.6667	4.58152e-06	0.00016482	spast	PREDICTED: nuclear valosin-containing protein-like [Juglans regia]	-	-	-	-	-	GO:0003824//catalytic activity;GO:0032550//purine ribonucleoside binding	-
Unigene0001439	7.63	1.75333	-2.12158	4.59462e-06	0.000165133	aciA	NAD-dependent formate dehydrogenase [Galdieria sulphuraria]	Metabolism;Metabolism;Metabolism	Global and overview maps;Global and overview maps;Carbohydrate metabolism	K00122;K00122;K00122	ko01100//Metabolic pathways;ko01200//Carbon metabolism;ko00630//Glyoxylate and dicarboxylate metabolism	-	GO:0016491//oxidoreductase activity	-
Unigene0040061	3.56333	0.386667	-3.20407	4.59841e-06	0.000165133	tropI	carboxymethylenebutenolidase [Klebsormidium flaccidum]	-	-	-	-	-	-	-
Unigene0090589	6.52333	17.4033	1.41568	4.63417e-06	0.000166269	AIM32	unnamed protein product [Coffea canephora]	-	-	-	-	-	-	-
Unigene0053223	47.4967	20.27	-1.22848	4.6419e-06	0.000166398	PPA4	PREDICTED: soluble inorganic pyrophosphatase 4 [Vitis vinifera]	Metabolism	Energy metabolism	K01507	ko00190//Oxidative phosphorylation	-	-	-
Unigene0034428	13.82	4.84667	-1.51169	4.6516e-06	0.000166598	PMI1	PREDICTED: mannose-6-phosphate isomerase 1 [Jatropha curcas]	Metabolism;Metabolism;Metabolism;Metabolism	Global and overview maps;Global and overview maps;Carbohydrate metabolism;Carbohydrate metabolism	K01809;K01809;K01809;K01809	ko01100//Metabolic pathways;ko01110//Biosynthesis of secondary metabolites;ko00520//Amino sugar and nucleotide sugar metabolism;ko00051//Fructose and mannose metabolism	-	GO:0003824//catalytic activity;GO:0046914//transition metal ion binding	GO:0009226//nucleotide-sugar biosynthetic process
Unigene0109198	54.7333	17.34	-1.65832	4.68893e-06	0.000167786	--	-	-	-	-	-	-	-	-
Unigene0039426	23.9067	7.82333	-1.61156	4.73328e-06	0.000169222	PCUBI4-1	PREDICTED: polyubiquitin [Brachypodium distachyon]	-	-	-	-	-	-	-
Unigene0119661	34.1767	73.18	1.09844	4.77186e-06	0.00017045	AOMI	mitochondrial alternative oxidase 2 [Olea europaea]	-	-	-	-	GO:0019866//organelle inner membrane;GO:0031224//intrinsic component of membrane	GO:0016682//oxidoreductase activity, acting on diphenols and related substances as donors, oxygen as acceptor;GO:0043169//cation binding	GO:0009060//aerobic respiration
Unigene0091194	3.71333	0.843333	-2.13854	4.78727e-06	0.000170707	--	Late embryogenesis abundant protein D-29 [Glycine soja]	-	-	-	-	-	-	-
Unigene0117554	0.31	3.66333	3.56282	4.78753e-06	0.000170707	HIPP23	PREDICTED: heavy metal-associated isoprenylated plant protein 20 [Daucus carota subsp. sativus] [Daucus carota]	-	-	-	-	-	GO:0043169//cation binding	-
Unigene0003583	2.37667	8.36	1.81456	4.83379e-06	0.000172204	At3g50520	PREDICTED: phosphoglycerate mutase-like protein 4 isoform X1 [Nelumbo nucifera]	Metabolism;Metabolism;Metabolism;Metabolism;Metabolism;Metabolism	Global and overview maps;Global and overview maps;Global and overview maps;Global and overview maps;Carbohydrate metabolism;Amino acid metabolism	K15634;K15634;K15634;K15634;K15634;K15634	ko01100//Metabolic pathways;ko01110//Biosynthesis of secondary metabolites;ko01200//Carbon metabolism;ko01230//Biosynthesis of amino acids;ko00010//Glycolysis / Gluconeogenesis;ko00260//Glycine, serine and threonine metabolism	-	-	-
Unigene0064047	0.28	3.98	3.82927	4.85454e-06	0.000172791	--	hypothetical protein PHAVU_002G015000g [Phaseolus vulgaris]	-	-	-	-	-	-	-
Unigene0111901	45.3933	12.3967	-1.87253	4.86029e-06	0.000172843	--	hypothetical protein MIMGU_mgv1a022794mg [Erythranthe guttata]	-	-	-	-	-	-	-
Unigene0040904	2.88333	9.41333	1.70697	4.90084e-06	0.000174038	LPP2	PREDICTED: lipid phosphate phosphatase 2 [Vitis vinifera]	Metabolism;Metabolism;Metabolism	Global and overview maps;Lipid metabolism;Lipid metabolism	K18693;K18693;K18693	ko01110//Biosynthesis of secondary metabolites;ko00561//Glycerolipid metabolism;ko00564//Glycerophospholipid metabolism	GO:0016021//integral component of membrane	GO:0016791//phosphatase activity	GO:0006796//phosphate-containing compound metabolic process;GO:0009755//hormone-mediated signaling pathway
Unigene0027826	1.85667	5.99667	1.69145	4.90255e-06	0.000174038	QWRF2	PREDICTED: QWRF motif-containing protein 2 isoform X1 [Vitis vinifera]	-	-	-	-	-	-	-
Unigene0048678	0.463333	10.6	4.51587	4.9303e-06	0.000174869	CLPB1	PREDICTED: chaperone protein ClpB1 [Daucus carota subsp. sativus] [Daucus carota]	-	-	-	-	-	GO:0032550//purine ribonucleoside binding	GO:0043170//macromolecule metabolic process
Unigene0049784	2.54	0.23	-3.46512	4.94636e-06	0.000175285	--	-	-	-	-	-	-	-	-
Unigene0082732	5.24667	0.8	-2.71333	4.98139e-06	0.000176371	--	-	-	-	-	-	-	-	-
Unigene0040626	9.99	24.8167	1.31275	5.01543e-06	0.00017742	Os09g0529100	PREDICTED: probable 6-phosphogluconolactonase 4, chloroplastic [Juglans regia]	Metabolism;Metabolism;Metabolism;Metabolism	Global and overview maps;Global and overview maps;Global and overview maps;Carbohydrate metabolism	K01057;K01057;K01057;K01057	ko01100//Metabolic pathways;ko01110//Biosynthesis of secondary metabolites;ko01200//Carbon metabolism;ko00030//Pentose phosphate pathway	-	GO:0052689//carboxylic ester hydrolase activity	GO:0006739//NADP metabolic process
Unigene0053177	0.283333	3.57333	3.6567	5.0221e-06	0.0001775	SCPL45	PREDICTED: serine carboxypeptidase-like 45 [Nelumbo nucifera]	-	-	-	-	-	GO:0004180//carboxypeptidase activity	GO:0019538//protein metabolic process
Unigene0091691	0.0233333	2.73667	6.87388	5.03161e-06	0.000177681	EXPA8	PREDICTED: expansin-A8 [Arachis ipaensis]	-	-	-	-	GO:0030312//external encapsulating structure	-	GO:0071555//cell wall organization
Unigene0005340	1.62	6.48333	2.00074	5.07405e-06	0.000178921	--	PREDICTED: E3 ubiquitin-protein ligase Arkadia [Vitis vinifera]	-	-	-	-	-	-	-
Unigene0041354	4.25	0.896667	-2.24482	5.08166e-06	0.000178921	--	PREDICTED: ankyrin repeat-containing protein At5g02620-like [Nicotiana tomentosiformis]	-	-	-	-	-	-	-
Unigene0008299	12.9933	31.5667	1.28063	5.08504e-06	0.000178921	PP2A13	PREDICTED: F-box protein PP2-A12-like [Ipomoea nil]	-	-	-	-	-	-	-
Unigene0113616	34.51	82.8667	1.26378	5.08523e-06	0.000178921	ADF6	PREDICTED: actin-depolymerizing factor [Nicotiana sylvestris]	-	-	-	-	GO:0005856//cytoskeleton	-	GO:0008154//actin polymerization or depolymerization
Unigene0044841	12.69	32.3967	1.35215	5.12452e-06	0.000180015	HSP1	PREDICTED: heat shock 70 kDa protein, mitochondrial-like [Sesamum indicum]	Genetic Information Processing	Folding, sorting and degradation	K04043	ko03018//RNA degradation	-	-	-
Unigene0047188	78.7267	37.09	-1.08582	5.18798e-06	0.000182017	--	hypothetical protein PRUPE_ppa012893mg [Prunus persica]	-	-	-	-	-	-	-
Unigene0115061	0.846667	6.23333	2.88014	5.2025e-06	0.000182277	PSK	PREDICTED: phytosulfokines [Vitis vinifera]	-	-	-	-	-	-	-
Unigene0060794	3.33	11.71	1.81415	5.21527e-06	0.000182566	HMGB9	PREDICTED: high mobility group B protein 9-like [Nicotiana attenuata]	-	-	-	-	-	-	-
Unigene0083128	153.217	68.6567	-1.1581	5.23195e-06	0.000182877	GOLS4	eukaryotic galactinol synthase [Camellia sinensis]	Metabolism	Carbohydrate metabolism	K18819	ko00052//Galactose metabolism	-	GO:0016740//transferase activity	-
Unigene0080461	30.7233	14.5933	-1.07403	5.23323e-06	0.000182877	--	DUF569 domain-containing protein [Cephalotus follicularis]	-	-	-	-	-	-	-
Unigene0048561	0.143333	1.96333	3.77586	5.26378e-06	0.000183785	UGT79B3	PREDICTED: UDP-glycosyltransferase 79B6 [Vitis vinifera]	Metabolism	Biosynthesis of other secondary metabolites	K17193	ko00942//Anthocyanin biosynthesis	-	GO:0016758//transferase activity, transferring hexosyl groups	-
Unigene0110871	13.9733	2.77667	-2.33125	5.2748e-06	0.000184011	adh-1	alcohol dehydrogenase [Nannochloropsis gaditana]	Metabolism;Metabolism;Metabolism	Global and overview maps;Global and overview maps;Biosynthesis of other secondary metabolites	K00083;K00083;K00083	ko01100//Metabolic pathways;ko01110//Biosynthesis of secondary metabolites;ko00940//Phenylpropanoid biosynthesis	-	-	-
Unigene0004102	7.26667	2.57	-1.49953	5.32603e-06	0.000185637	STY46	PREDICTED: serine/threonine-protein kinase STY8 isoform X2 [Theobroma cacao]	-	-	-	-	-	GO:0004672//protein kinase activity;GO:0031406//carboxylic acid binding;GO:0032550//purine ribonucleoside binding	GO:0006468//protein phosphorylation
Unigene0062379	2.83	11.57	2.03151	5.35717e-06	0.000186561	--	hypothetical protein MIMGU_mgv1a026849mg [Erythranthe guttata]	-	-	-	-	-	-	-
Unigene0091272	0.001	0.553333	9.11201	5.38061e-06	0.000187193	RGA2	PREDICTED: disease resistance protein RGA2 [Theobroma cacao]	-	-	-	-	-	-	-
Unigene0037886	20.7267	8.61667	-1.26629	5.38553e-06	0.000187193	EDM2	PREDICTED: protein ENHANCED DOWNY MILDEW 2 isoform X1 [Vitis vinifera]	-	-	-	-	-	-	GO:0044699//single-organism process;GO:0050789//regulation of biological process
Unigene0029268	10.6633	3.53667	-1.5922	5.38925e-06	0.000187193	ACA8	PREDICTED: calcium-transporting ATPase 10, plasma membrane-type isoform X2 [Sesamum indicum]	-	-	-	-	-	-	-
Unigene0036482	1.35667	5.41667	1.99734	5.47549e-06	0.000190025	At2g25790	leucine-rich repeat transmembrane protein kinase [Populus trichocarpa]	-	-	-	-	GO:0016020//membrane;GO:0044464//cell part	GO:0016301//kinase activity;GO:0016491//oxidoreductase activity	GO:0006796//phosphate-containing compound metabolic process;GO:0009725//response to hormone
Unigene0038844	3.14333	0.0766667	-5.35755	5.50355e-06	0.000190834	--	hypothetical protein g.51529 [Anthurium amnicola]	-	-	-	-	-	-	-
Unigene0050096	9.67667	26.93	1.47663	5.51676e-06	0.000191127	memo1	PREDICTED: protein MEMO1 [Vitis vinifera]	-	-	-	-	-	-	-
Unigene0030040	9.83667	1.44333	-2.76876	5.5215e-06	0.000191128	--	-	-	-	-	-	-	-	-
Unigene0087954	39.4467	82.8967	1.07141	5.52812e-06	0.000191192	--	ripening-related protein-like [Vitis vinifera]	Metabolism	Metabolism of cofactors and vitamins	K18551	ko00760//Nicotinate and nicotinamide metabolism	-	GO:0003824//catalytic activity	-
Unigene0103180	6.43667	17.3067	1.42694	5.6725e-06	0.000196018	At1g31830	Amino acid/polyamine transporter I [Cynara cardunculus var. scolymus] [Cynara cardunculus]	-	-	-	-	GO:0031224//intrinsic component of membrane	GO:0046943//carboxylic acid transmembrane transporter activity	-
Unigene0078832	8.59	21.39	1.31621	5.75254e-06	0.000198613	ZIP4	ZIP family metal transporter [Chengiopanax sciadophylloides]	-	-	-	-	-	-	-
Unigene0078622	0.236667	1.92	3.02018	5.87267e-06	0.000202587	CMT3	PREDICTED: DNA (cytosine-5)-methyltransferase CMT3 [Vitis vinifera]	Metabolism;Metabolism	Global and overview maps;Amino acid metabolism	K00558;K00558	ko01100//Metabolic pathways;ko00270//Cysteine and methionine metabolism	GO:0043231//intracellular membrane-bounded organelle	GO:0005488//binding;GO:0008757//S-adenosylmethionine-dependent methyltransferase activity	GO:0000281//mitotic cytokinesis;GO:0006260//DNA replication;GO:0006342//chromatin silencing;GO:0032776//DNA methylation on cytosine;GO:0034968//histone lysine methylation;GO:0048580//regulation of post-embryonic development;GO:0051052//regulation of DNA metabolic process
Unigene0002441	4.10333	0.6	-2.77376	5.91483e-06	0.000203693	YET3	Uncharacterized protein C9E9.04 [Anthurium amnicola]	-	-	-	-	-	-	-
Unigene0031732	0.626667	2.45333	1.96897	5.95937e-06	0.000205051	CMT2	PREDICTED: DNA (cytosine-5)-methyltransferase CMT2 isoform X2 [Vitis vinifera]	Metabolism;Metabolism	Global and overview maps;Amino acid metabolism	K00558;K00558	ko01100//Metabolic pathways;ko00270//Cysteine and methionine metabolism	GO:0030529//intracellular ribonucleoprotein complex;GO:0043231//intracellular membrane-bounded organelle	GO:0005198//structural molecule activity;GO:0005488//binding;GO:0008757//S-adenosylmethionine-dependent methyltransferase activity	GO:0006325//chromatin organization;GO:0032776//DNA methylation on cytosine;GO:0034645//cellular macromolecule biosynthetic process
Unigene0017492	0.001	1.24	10.2761	6.00046e-06	0.000206289	--	-	-	-	-	-	-	-	-
Unigene0067866	1.71333	0.001	-10.7426	6.01395e-06	0.000206576	ADH6	PREDICTED: probable mannitol dehydrogenase [Ricinus communis]	Metabolism;Metabolism;Metabolism	Global and overview maps;Global and overview maps;Biosynthesis of other secondary metabolites	K00083;K00083;K00083	ko01100//Metabolic pathways;ko01110//Biosynthesis of secondary metabolites;ko00940//Phenylpropanoid biosynthesis	-	-	-
Unigene0104223	52.34	106.203	1.02084	6.09209e-06	0.000209082	NYC1	adh_short domain-containing protein [Cephalotus follicularis]	Metabolism;Metabolism;Metabolism	Global and overview maps;Global and overview maps;Metabolism of cofactors and vitamins	K13606;K13606;K13606	ko01100//Metabolic pathways;ko01110//Biosynthesis of secondary metabolites;ko00860//Porphyrin and chlorophyll metabolism	-	GO:0016616//oxidoreductase activity, acting on the CH-OH group of donors, NAD or NADP as acceptor	GO:0044710//single-organism metabolic process
Unigene0061924	17.8467	8.26333	-1.11086	6.10302e-06	0.000209239	endoub	PREDICTED: poly(U)-specific endoribonuclease-B [Vitis vinifera]	-	-	-	-	-	GO:0016787//hydrolase activity	-
Unigene0091401	2.6	11.0267	2.08441	6.10704e-06	0.000209239	At5g06060	PREDICTED: tropinone reductase homolog [Sesamum indicum]	Metabolism;Metabolism;Metabolism	Global and overview maps;Global and overview maps;Biosynthesis of other secondary metabolites	K08081;K08081;K08081	ko01100//Metabolic pathways;ko01110//Biosynthesis of secondary metabolites;ko00960//Tropane, piperidine and pyridine alkaloid biosynthesis	-	GO:0003824//catalytic activity	GO:0044710//single-organism metabolic process
Unigene0092955	2.44667	0.001	-11.2566	6.14287e-06	0.000210288	--	-	-	-	-	-	-	-	-
Unigene0056346	4.14667	13.32	1.68357	6.26137e-06	0.000214022	--	2,3-bisphosphoglycerate-independent phosphoglycerate mutase [Theobroma cacao]	-	-	-	-	GO:0009507//chloroplast	-	-
Unigene0099801	1.98667	0.001	-10.9561	6.2626e-06	0.000214022	tpcF	glutathione S-transferase [Galdieria sulphuraria]	-	-	-	-	-	-	-
Unigene0006265	11.0833	1.77667	-2.64115	6.2993e-06	0.000215094	--	-	-	-	-	-	-	-	-
Unigene0043934	9.13667	1.93667	-2.23809	6.36723e-06	0.00021723	--	PREDICTED: uncharacterized protein LOC109343447 [Lupinus angustifolius]	-	-	-	-	-	-	-
Unigene0099911	3.18	10.5933	1.73606	6.41095e-06	0.00021853	--	PEMT domain-containing protein [Cephalotus follicularis]	-	-	-	-	-	-	-
Unigene0101750	7.48667	1.79	-2.06436	6.4162e-06	0.00021853	--	-	-	-	-	-	-	-	-
Unigene0089457	26.5167	65.76	1.31031	6.53852e-06	0.000222508	--	PREDICTED: uncharacterized protein LOC105163081 [Sesamum indicum]	-	-	-	-	-	-	-
Unigene0071421	0.283333	3.04667	3.42666	6.56211e-06	0.000223123	PCNA	PREDICTED: proliferating cell nuclear antigen-like [Juglans regia]	Genetic Information Processing;Genetic Information Processing;Genetic Information Processing;Genetic Information Processing	Replication and repair;Replication and repair;Replication and repair;Replication and repair	K04802;K04802;K04802;K04802	ko03420//Nucleotide excision repair;ko03030//DNA replication;ko03430//Mismatch repair;ko03410//Base excision repair	GO:0043231//intracellular membrane-bounded organelle	GO:0003676//nucleic acid binding;GO:0030234//enzyme regulator activity	GO:0051052//regulation of DNA metabolic process
Unigene0118196	2.79667	0.606667	-2.20473	6.64489e-06	0.000225747	--	-	-	-	-	-	-	-	-
Unigene0000491	9.74	3.54667	-1.45746	6.68561e-06	0.000226926	sll1483	Transforming growth factor-beta-induced protein ig-h3, partial [Anthurium amnicola]	-	-	-	-	-	-	-
Unigene0073460	13.6367	2.80667	-2.28056	6.69087e-06	0.000226926	--	-	-	-	-	-	-	-	-
Unigene0062614	3.86	10.5367	1.44875	6.70803e-06	0.000227146	STP-1	PREDICTED: alpha-1,4 glucan phosphorylase L-2 isozyme, chloroplastic/amyloplastic [Vitis vinifera]	Metabolism;Metabolism;Metabolism	Global and overview maps;Global and overview maps;Carbohydrate metabolism	K00688;K00688;K00688	ko01100//Metabolic pathways;ko01110//Biosynthesis of secondary metabolites;ko00500//Starch and sucrose metabolism	-	-	-
Unigene0103881	5.17333	13.6767	1.40255	6.70862e-06	0.000227146	--	PREDICTED: uncharacterized protein LOC100247465 [Vitis vinifera]	-	-	-	-	-	-	-
Unigene0083808	16.3267	5.24667	-1.63776	6.71788e-06	0.000227268	nop-1	Bacteriorhodopsin-like protein [Klebsormidium flaccidum]	-	-	-	-	-	-	-
Unigene0029098	7.81667	22.1067	1.49986	6.78426e-06	0.000229322	AAP7	PREDICTED: probable amino acid permease 7 [Nelumbo nucifera]	-	-	-	-	-	-	-
Unigene0029452	0.423333	3.62	3.09612	6.79189e-06	0.000229387	NUDT9	MutT/nudix family protein [Populus trichocarpa]	-	-	-	-	-	GO:0003824//catalytic activity;GO:0043169//cation binding	-
Unigene0108820	11.9767	2.42667	-2.30318	6.82632e-06	0.000230357	--	oxidoreductase/transition metal ion-binding protein [Medicago truncatula]	-	-	-	-	-	-	-
Unigene0094155	6.58333	15.97	1.27847	6.87542e-06	0.00023182	CBK1	PREDICTED: serine/threonine-protein kinase tricorner isoform X1 [Ipomoea nil]	-	-	-	-	-	GO:0004672//protein kinase activity;GO:0032550//purine ribonucleoside binding	GO:0006464//cellular protein modification process;GO:0006796//phosphate-containing compound metabolic process
Unigene0106362	0.0966667	3.66667	5.24531	6.90605e-06	0.000232658	HIPP39	PREDICTED: neurofilament light polypeptide-like [Gossypium hirsutum]	-	-	-	-	-	-	-
Unigene0002838	0.0733333	3.39333	5.53209	6.97157e-06	0.000234669	--	-	-	-	-	-	-	-	-
Unigene0018831	33.6167	13.6533	-1.29992	6.98794e-06	0.000235023	ERF4	ethylene response factor 4, partial [Diospyros kaki]	-	-	-	-	-	-	-
Unigene0082979	4.04	1.12	-1.85086	7.00341e-06	0.000235347	CCD	carotenoid cleavage dioxygenase 1 [Osmanthus fragrans]	-	-	-	-	-	-	-
Unigene0079948	0.18	4.34333	4.59273	7.06995e-06	0.000237385	HMG1	3-hydroxy-3-methylglutaryl coenzyme A reductase [Camellia sinensis]	Metabolism;Metabolism;Metabolism	Global and overview maps;Global and overview maps;Metabolism of terpenoids and polyketides	K00021;K00021;K00021	ko01100//Metabolic pathways;ko01110//Biosynthesis of secondary metabolites;ko00900//Terpenoid backbone biosynthesis	-	-	-
Unigene0095982	320.943	145.88	-1.13754	7.08405e-06	0.000237661	PLT6	Major facilitator superfamily protein [Theobroma cacao]	-	-	-	-	GO:0031224//intrinsic component of membrane	GO:0022857//transmembrane transporter activity	GO:0044763//single-organism cellular process;GO:0051234//establishment of localization
Unigene0119841	90.2433	40.5133	-1.15542	7.18674e-06	0.000240905	PHOT2	putative LOV domain-containing protein [Ternstroemia gymnanthera]	-	-	-	-	-	-	-
Unigene0048296	6.80667	2.36333	-1.52613	7.2091e-06	0.000241454	HSR4	PREDICTED: AAA-ATPase At3g50940-like [Nicotiana tomentosiformis]	-	-	-	-	-	GO:0032550//purine ribonucleoside binding	-
Unigene0108725	17.02	4.09	-2.05706	7.29969e-06	0.000244107	--	dienelactone hydrolase family protein [Nannochloropsis gaditana]	-	-	-	-	-	-	-
Unigene0021280	2.09333	6.03667	1.52795	7.30043e-06	0.000244107	MPK12	PREDICTED: mitogen-activated protein kinase 9 isoform X1 [Vitis vinifera]	Environmental Information Processing	Signal transduction	K20538	ko04016//MAPK signaling pathway - plant	-	-	-
Unigene0081652	21.1267	9.25667	-1.1905	7.31338e-06	0.000244337	ARR6	PREDICTED: two-component response regulator ARR5-like isoform X2 [Populus euphratica]	Environmental Information Processing	Signal transduction	K14492	ko04075//Plant hormone signal transduction	-	GO:0016772//transferase activity, transferring phosphorus-containing groups	GO:0006796//phosphate-containing compound metabolic process
Unigene0070355	12.8333	3.49333	-1.87722	7.35166e-06	0.000245413	bacC	3-oxoacyl-[acyl-carrier-protein] reductase FabG [Anthurium amnicola]	-	-	-	-	-	-	-
Unigene0092378	3.21667	0.29	-3.47144	7.41663e-06	0.000247377	--	-	-	-	-	-	-	-	-
Unigene0089417	8.11667	2.68333	-1.59686	7.48989e-06	0.000249614	PUB28	PREDICTED: U-box domain-containing protein 28-like [Ipomoea nil]	-	-	-	-	-	-	-
Unigene0071402	4.5	0.883333	-2.3489	7.52483e-06	0.000250556	eglC	predicted protein [Hordeum vulgare subsp. vulgare] [Hordeum vulgare]	-	-	-	-	-	-	-
Unigene0053413	1.77333	0.196667	-3.17264	7.53059e-06	0.000250556	IST2	PREDICTED: anoctamin-like protein Os01g0706700 [Setaria italica]	-	-	-	-	-	-	-
Unigene0067375	5.75667	0.85	-2.7597	7.67681e-06	0.00025521	--	Desiccation-related protein PCC13-62 [Auxenochlorella protothecoides]	-	-	-	-	-	-	-
Unigene0023577	1.68667	5.62667	1.73811	7.75547e-06	0.000257612	HERC2	PREDICTED: ultraviolet-B receptor UVR8 [Prunus mume]	-	-	-	-	-	-	-
Unigene0019602	0.0366667	1.57333	5.42321	7.79175e-06	0.000258409	At4g30250	PREDICTED: AAA-ATPase At4g25835-like [Nelumbo nucifera]	-	-	-	-	-	GO:0032550//purine ribonucleoside binding	-
Unigene0032405	10.12	32.0033	1.66101	7.79229e-06	0.000258409	CML13	PREDICTED: probable calcium-binding protein CML13 [Sesamum indicum]	Organismal Systems	Environmental adaptation	K13448	ko04626//Plant-pathogen interaction	-	-	-
Unigene0038921	4.80667	14.25	1.56785	7.85578e-06	0.0002603	--	Armadillo-like helical [Cynara cardunculus var. scolymus] [Cynara cardunculus]	-	-	-	-	-	-	-
Unigene0041402	39.37	17.1033	-1.20282	7.87894e-06	0.000260853	SCPL34	PREDICTED: serine carboxypeptidase-like 34 [Nicotiana attenuata]	-	-	-	-	-	-	-
Unigene0054128	175.307	361.083	1.04245	7.91032e-06	0.000261677	CCH	copper transport protein ATOX1 [Hevea brasiliensis]	-	-	-	-	-	-	-
Unigene0063465	1.92667	8.27667	2.10294	7.93366e-06	0.000262234	KLCR2	PREDICTED: protein KINESIN LIGHT CHAIN-RELATED 2 [Vitis vinifera]	-	-	-	-	-	-	GO:0000302//response to reactive oxygen species;GO:0006221//pyrimidine nucleotide biosynthetic process;GO:0009642//response to light intensity;GO:0033554//cellular response to stress
Unigene0096180	6.52667	1.60667	-2.02228	7.97985e-06	0.000263292	yakc	PREDICTED: probable aldo-keto reductase 2 [Gossypium hirsutum]	-	-	-	-	-	-	-
Unigene0091284	5.02333	1.06	-2.24458	7.98527e-06	0.000263292	--	-	-	-	-	-	-	-	-
Unigene0043946	0.67	3.07	2.19601	8.01554e-06	0.000264074	SCPL18	PREDICTED: serine carboxypeptidase-like 1 [Juglans regia]	-	-	-	-	-	-	-
Unigene0013160	15.8767	34.48	1.11885	8.03417e-06	0.000264471	UCH3	PREDICTED: ubiquitin carboxyl-terminal hydrolase 3-like [Juglans regia]	-	-	-	-	GO:0044464//cell part	GO:0070011//peptidase activity, acting on L-amino acid peptides	GO:0019941//modification-dependent protein catabolic process
Unigene0062932	0.91	3.4	1.9016	8.06271e-06	0.000265194	At5g58300	PREDICTED: probable inactive receptor kinase At5g58300 [Vitis vinifera]	-	-	-	-	GO:0031224//intrinsic component of membrane	GO:0016301//kinase activity;GO:0032550//purine ribonucleoside binding	GO:0006464//cellular protein modification process;GO:0006796//phosphate-containing compound metabolic process;GO:0048509//regulation of meristem development
Unigene0002857	3.52667	0.866667	-2.02476	8.08155e-06	0.000265597	--	IST1-like protein [Glycine soja]	Cellular Processes	Transport and catabolism	K19476	ko04144//Endocytosis	-	-	-
Unigene0042334	5.01333	1.61667	-1.63275	8.11043e-06	0.000266329	NXD1	PREDICTED: protein NEOXANTHIN-DEFICIENT 1 isoform X2 [Vitis vinifera]	-	-	-	-	-	-	-
Unigene0049734	13.3267	4.98333	-1.41913	8.22197e-06	0.000269772	SHM7	PREDICTED: serine hydroxymethyltransferase 7-like [Nelumbo nucifera]	Metabolism;Metabolism;Metabolism;Metabolism;Metabolism;Metabolism;Metabolism;Metabolism	Global and overview maps;Global and overview maps;Global and overview maps;Global and overview maps;Carbohydrate metabolism;Amino acid metabolism;Metabolism of other amino acids;Metabolism of cofactors and vitamins	K00600;K00600;K00600;K00600;K00600;K00600;K00600;K00600	ko01100//Metabolic pathways;ko01110//Biosynthesis of secondary metabolites;ko01200//Carbon metabolism;ko01230//Biosynthesis of amino acids;ko00630//Glyoxylate and dicarboxylate metabolism;ko00260//Glycine, serine and threonine metabolism;ko00460//Cyanoamino acid metabolism;ko00670//One carbon pool by folate	-	GO:0016742//hydroxymethyl-, formyl- and related transferase activity;GO:0043168//anion binding	GO:0006730//one-carbon metabolic process;GO:0009069//serine family amino acid metabolic process
Unigene0083349	0.73	2.63667	1.85275	8.24095e-06	0.000270174	At1g03790	CCCH zinc finger protein [Volvox carteri f. nagariensis]	-	-	-	-	-	-	-
Unigene0052672	4.12333	12.7967	1.63389	8.36201e-06	0.00027392	HAT22	PREDICTED: homeobox-leucine zipper protein HAT22-like [Juglans regia]	-	-	-	-	-	-	GO:0010467//gene expression;GO:0034645//cellular macromolecule biosynthetic process
Unigene0022741	2.73	0.646667	-2.07781	8.37891e-06	0.000274251	JMJ25	PREDICTED: lysine-specific demethylase JMJ25-like [Nelumbo nucifera]	-	-	-	-	-	-	-
Unigene0029866	6.69667	1.67	-2.0036	8.47647e-06	0.000277219	PILS5	auxin transport carrier [Camellia sinensis]	-	-	-	-	-	-	-
Unigene0086140	0.14	4.13667	4.88497	8.48808e-06	0.000277374	--	PREDICTED: uncharacterized protein LOC107434072 [Ziziphus jujuba]	-	-	-	-	-	-	-
Unigene0025186	8.73667	23.2433	1.41166	8.51611e-06	0.000278064	IPI2	isopentenyl diphosphate isomerase [Actinidia arguta]	Metabolism;Metabolism;Metabolism	Global and overview maps;Global and overview maps;Metabolism of terpenoids and polyketides	K01823;K01823;K01823	ko01100//Metabolic pathways;ko01110//Biosynthesis of secondary metabolites;ko00900//Terpenoid backbone biosynthesis	-	GO:0003824//catalytic activity	GO:0006720//isoprenoid metabolic process
Unigene0079035	4.69667	12.2767	1.38621	8.52483e-06	0.000278123	purH	PREDICTED: bifunctional purine biosynthesis protein PurH-like isoform X2 [Gossypium arboreum]	Metabolism;Metabolism;Metabolism;Metabolism	Global and overview maps;Global and overview maps;Nucleotide metabolism;Metabolism of cofactors and vitamins	K00602;K00602;K00602;K00602	ko01100//Metabolic pathways;ko01110//Biosynthesis of secondary metabolites;ko00230//Purine metabolism;ko00670//One carbon pool by folate	GO:0009526//plastid envelope;GO:0009532//plastid stroma	GO:0016742//hydroxymethyl-, formyl- and related transferase activity;GO:0019238//cyclohydrolase activity	GO:0006163//purine nucleotide metabolic process;GO:0006221//pyrimidine nucleotide biosynthetic process
Unigene0058453	2.31333	0.463333	-2.31985	8.53544e-06	0.000278244	--	-	-	-	-	-	-	-	-
Unigene0056848	2.23333	13.97	2.64506	8.59679e-06	0.000280018	--	PREDICTED: uncharacterized protein LOC102625185 [Citrus sinensis]	-	-	-	-	-	-	-
Unigene0063488	3.24667	0.4	-3.02089	8.69446e-06	0.000282948	--	-	-	-	-	-	-	-	-
Unigene0080513	0.001	5.88	12.5216	8.70507e-06	0.000282948	--	-	-	-	-	-	-	-	-
Unigene0113491	11.5	3.20333	-1.84399	8.70782e-06	0.000282948	CML46	EF_hand_5 domain-containing protein [Cephalotus follicularis]	Organismal Systems;Environmental Information Processing;Environmental Information Processing	Environmental adaptation;Signal transduction;Signal transduction	K02183;K02183;K02183	ko04626//Plant-pathogen interaction;ko04016//MAPK signaling pathway - plant;ko04070//Phosphatidylinositol signaling system	-	-	-
Unigene0054181	0.856667	4.05667	2.24349	8.8165e-06	0.000286249	At1g09160	PREDICTED: probable protein phosphatase 2C 5 [Vitis vinifera]	-	-	-	-	GO:0016020//membrane	GO:0016791//phosphatase activity;GO:0043169//cation binding	GO:0006796//phosphate-containing compound metabolic process
Unigene0087536	3.52	0.22	-4	8.84598e-06	0.000286804	--	PREDICTED: uncharacterized protein LOC108947539 [Nicotiana tomentosiformis]	-	-	-	-	-	-	-
Unigene0002122	2.77667	14.1533	2.34972	8.84783e-06	0.000286804	--	PREDICTED: uncharacterized protein LOC105159847 [Sesamum indicum]	-	-	-	-	-	-	-
Unigene0119572	6.19667	23.1167	1.89937	8.94143e-06	0.000289605	--	hypothetical protein DCAR_013623 [Daucus carota subsp. sativus] [Daucus carota]	-	-	-	-	-	-	-
Unigene0050110	0.75	4.43667	2.56451	9.03374e-06	0.000292359	At1g31390	PREDICTED: protein RESTRICTED TEV MOVEMENT 3 [Theobroma cacao]	-	-	-	-	-	-	-
Unigene0029616	1.83333	5.74	1.64658	9.08046e-06	0.000293635	RHM1	PREDICTED: trifunctional UDP-glucose 4,6-dehydratase/UDP-4-keto-6-deoxy-D-glucose 3,5-epimerase/UDP-4-keto-L-rhamnose-reductase RHM1 [Vitis vinifera]	Metabolism	Carbohydrate metabolism	K12450	ko00520//Amino sugar and nucleotide sugar metabolism	-	GO:0016836//hydro-lyase activity;GO:0048037//cofactor binding	GO:0009117//nucleotide metabolic process
Unigene0008642	3.56667	9.16667	1.36182	9.09362e-06	0.000293825	PUB32	PREDICTED: U-box domain-containing protein 32 isoform X2 [Ipomoea nil]	-	-	-	-	-	GO:0016772//transferase activity, transferring phosphorus-containing groups	GO:0044237//cellular metabolic process
Unigene0016248	85.54	42.0433	-1.02472	9.10587e-06	0.000293946	MED37F	PREDICTED: luminal-binding protein 5 [Vitis vinifera]	Genetic Information Processing;Genetic Information Processing	Folding, sorting and degradation;Folding, sorting and degradation	K09490;K09490	ko04141//Protein processing in endoplasmic reticulum;ko03060//Protein export	GO:0043231//intracellular membrane-bounded organelle	GO:0016628//oxidoreductase activity, acting on the CH-CH group of donors, NAD or NADP as acceptor;GO:0032550//purine ribonucleoside binding	GO:0044710//single-organism metabolic process
Unigene0103461	13.42	33.3867	1.31489	9.11196e-06	0.000293946	At4g09580	PREDICTED: uncharacterized membrane protein At4g09580-like [Nelumbo nucifera]	-	-	-	-	-	-	-
Unigene0046496	15.8733	46.25	1.54285	9.13964e-06	0.000294604	CPN10-1	PREDICTED: 10 kDa chaperonin 1, chloroplastic [Nicotiana attenuata]	-	-	-	-	-	-	GO:0044267//cellular protein metabolic process
Unigene0018139	3.61	9.6	1.41104	9.2878e-06	0.00029914	SG1	PREDICTED: protein SLOW GREEN 1, chloroplastic-like [Nicotiana attenuata]	-	-	-	-	-	-	-
Unigene0007122	2.36	7.84	1.73207	9.39205e-06	0.000302256	AVT1I	PREDICTED: vacuolar amino acid transporter 1-like [Nicotiana attenuata]	-	-	-	-	GO:0031224//intrinsic component of membrane	-	-
Unigene0035590	1.49	4.57667	1.61898	9.40364e-06	0.000302387	SD25	PREDICTED: G-type lectin S-receptor-like serine/threonine-protein kinase SD2-5 isoform X1 [Vitis vinifera]	-	-	-	-	-	GO:0004672//protein kinase activity	GO:0006468//protein phosphorylation
Unigene0107203	2.22333	0.37	-2.58713	9.50549e-06	0.00030521	--	PREDICTED: serine/threonine-protein phosphatase 7 long form homolog [Prunus mume]	-	-	-	-	-	-	-
Unigene0108080	3.56	0.713333	-2.31923	9.50656e-06	0.00030521	ATL2	PREDICTED: RING-H2 finger protein ATL2-like [Nicotiana tomentosiformis]	-	-	-	-	-	-	-
Unigene0119622	1.95333	0.243333	-3.00493	9.53791e-06	0.000305972	KCS4	PREDICTED: 3-ketoacyl-CoA synthase 4-like [Juglans regia]	Metabolism;Metabolism;Organismal Systems;Metabolism	Global and overview maps;Global and overview maps;Environmental adaptation;Lipid metabolism	K15397;K15397;K15397;K15397	ko01100//Metabolic pathways;ko01110//Biosynthesis of secondary metabolites;ko04626//Plant-pathogen interaction;ko00062//Fatty acid elongation	-	GO:0016746//transferase activity, transferring acyl groups	GO:0006631//fatty acid metabolic process
Unigene0051837	0.606667	3.77333	2.63686	9.54929e-06	0.000306094	WIP3	PREDICTED: zinc finger protein WIP3 isoform X1 [Populus euphratica]	-	-	-	-	GO:0043231//intracellular membrane-bounded organelle	GO:0001071//nucleic acid binding transcription factor activity;GO:0043169//cation binding	GO:0010468//regulation of gene expression
Unigene0030698	4.81333	14.04	1.54443	9.5634e-06	0.000306195	MED26B	PREDICTED: probable mediator of RNA polymerase II transcription subunit 26b isoform X2 [Juglans regia]	-	-	-	-	-	-	-
Unigene0105745	5.99	16.8567	1.49269	9.76511e-06	0.000312267	PLP2	PREDICTED: patatin-like protein 3 [Solanum tuberosum]	-	-	-	-	-	GO:0003824//catalytic activity	GO:0006629//lipid metabolic process
Unigene0114319	5.44333	1.29	-2.07712	9.80607e-06	0.000313328	--	-	-	-	-	-	-	-	-
Unigene0026331	5.14667	0.333333	-3.9486	9.84296e-06	0.000314257	--	-	-	-	-	-	-	-	-
Unigene0022387	5.01	11.85	1.242	9.91677e-06	0.000316363	--	PREDICTED: RNA demethylase ALKBH5 [Capsicum annuum]	-	-	-	-	-	-	-
Unigene0041444	11.2	27.5467	1.29838	9.95547e-06	0.000317346	--	PREDICTED: uncharacterized protein LOC109193711 [Ipomoea nil]	-	-	-	-	-	-	-
Unigene0052355	26.0467	57.3867	1.13962	9.98291e-06	0.00031797	--	UspA [Corchorus olitorius]	-	-	-	-	GO:0009532//plastid stroma	-	-
Unigene0061736	25.9167	58.66	1.1785	1.00178e-05	0.00031858	PLR_Lu2	PREDICTED: isoflavone reductase homolog [Nicotiana tomentosiformis]	Metabolism	Global and overview maps	K21568	ko01110//Biosynthesis of secondary metabolites	-	-	-
Unigene0111363	8.66	3.34333	-1.37308	1.00694e-05	0.000319966	GLR2.7	PREDICTED: glutamate receptor 2.8-like [Nicotiana sylvestris]	-	-	-	-	-	-	-
Unigene0110019	2.81667	0.23	-3.61428	1.0121e-05	0.000321353	pteN	Calcium lipid-binding phosphatase [Klebsormidium flaccidum]	Metabolism;Environmental Information Processing;Metabolism	Global and overview maps;Signal transduction;Carbohydrate metabolism	K01110;K01110;K01110	ko01100//Metabolic pathways;ko04070//Phosphatidylinositol signaling system;ko00562//Inositol phosphate metabolism	-	-	-
Unigene0097233	10.6867	31.7933	1.57291	1.03209e-05	0.000327442	RIDA	PREDICTED: reactive Intermediate Deaminase A, chloroplastic [Ziziphus jujuba]	-	-	-	-	-	GO:0003824//catalytic activity	-
Unigene0009075	2.31333	0.283333	-3.0294	1.03518e-05	0.000328011	FH8	PREDICTED: formin-like protein 4 [Vitis vinifera]	-	-	-	-	-	-	-
Unigene0008296	27.8033	60.0167	1.11011	1.03551e-05	0.000328011	P2A12	PREDICTED: F-box protein PP2-A13-like [Nelumbo nucifera]	-	-	-	-	-	-	-
Unigene0111941	0.693333	6.39667	3.2057	1.03922e-05	0.000328926	MES10	PREDICTED: methylesterase 10 [Ipomoea nil]	-	-	-	-	-	-	-
Unigene0036640	9.42667	22.84	1.27674	1.04145e-05	0.000329374	CAP1	PREDICTED: cyclase-associated protein 1 [Vitis vinifera]	-	-	-	-	GO:0044444//cytoplasmic part	GO:0008092//cytoskeletal protein binding	GO:0006006//glucose metabolic process;GO:0007010//cytoskeleton organization;GO:0009826//unidimensional cell growth;GO:0043479//pigment accumulation in tissues in response to UV light;GO:0045229//external encapsulating structure organization;GO:0048588//developmental cell growth;GO:0065008//regulation of biological quality
Unigene0019013	17.4467	37.7033	1.11174	1.04997e-05	0.000331548	--	fatty acyl-coa reductase 2 [Nicotiana attenuata]	-	-	-	-	-	-	-
Unigene0026560	2.02333	0.193333	-3.38757	1.07006e-05	0.000337627	--	hypothetical protein g.51529 [Anthurium amnicola]	-	-	-	-	-	-	-
Unigene0064176	1.83	5.56333	1.60411	1.07235e-05	0.000338084	MAL11	PREDICTED: polyol transporter 5-like [Fragaria vesca subsp. vesca] [Fragaria vesca]	-	-	-	-	-	-	-
Unigene0076775	0.0333333	3.91	6.87406	1.07634e-05	0.00033892	Os04g0179200	alcohol dehydrogenase [Camellia sinensis]	-	-	-	-	-	GO:0003824//catalytic activity	GO:0044710//single-organism metabolic process
Unigene0006173	0.39	3.20667	3.03953	1.07668e-05	0.00033892	CGR2	PREDICTED: uncharacterized protein At3g49720 [Vitis vinifera]	-	-	-	-	-	-	-
Unigene0020010	14.07	31.33	1.15492	1.08173e-05	0.000340243	RPP13L4	PREDICTED: disease resistance RPP13-like protein 4 [Capsicum annuum]	-	-	-	-	-	-	-
Unigene0073096	0.986667	3.41	1.78914	1.11607e-05	0.000350769	PUB45	PREDICTED: U-box domain-containing protein 45 [Vitis vinifera]	-	-	-	-	-	GO:0003824//catalytic activity	GO:0032446//protein modification by small protein conjugation
Unigene0102050	4.62333	1.15667	-1.99896	1.12242e-05	0.000352287	Plav_1781	PREDICTED: phenylacetone monooxygenase-like [Ziziphus jujuba]	Metabolism;Metabolism	Global and overview maps;Amino acid metabolism	K11816;K11816	ko01100//Metabolic pathways;ko00380//Tryptophan metabolism	-	-	-
Unigene0049406	17.0533	7.86667	-1.11623	1.12265e-05	0.000352287	--	PREDICTED: mucin-17 [Theobroma cacao]	-	-	-	-	-	-	-
Unigene0066612	39.1167	17.9267	-1.12568	1.12401e-05	0.000352439	YAB1	filamentous flower [Sarracenia purpurea]	-	-	-	-	-	-	-
Unigene0103483	0.07	5.18667	6.21131	1.14801e-05	0.000359687	RALFL34	PREDICTED: protein RALF-like 34 [Nelumbo nucifera]	-	-	-	-	GO:0005576//extracellular region	-	GO:0007154//cell communication;GO:0044700//single organism signaling
Unigene0104133	0.903333	10.3433	3.5173	1.1519e-05	0.000360623	--	PREDICTED: uncharacterized protein LOC107648223 [Arachis ipaensis]	-	-	-	-	-	-	-
Unigene0111039	13.29	29.0833	1.12985	1.16252e-05	0.000363668	ATJ10	PREDICTED: chaperone protein dnaJ 10 [Vitis vinifera]	-	-	-	-	-	-	-
Unigene0048913	3.84333	1.12	-1.77886	1.18392e-05	0.000370074	MAN1	glycoside hydrolase [Coccomyxa subellipsoidea C-169]	Metabolism	Carbohydrate metabolism	K19355	ko00051//Fructose and mannose metabolism	-	-	-
Unigene0102136	55.5	185.81	1.74327	1.20132e-05	0.000375222	PCKA	PREDICTED: phosphoenolpyruvate carboxykinase [ATP] [Ziziphus jujuba]	Metabolism;Metabolism;Metabolism;Metabolism;Metabolism;Metabolism;Metabolism	Global and overview maps;Global and overview maps;Global and overview maps;Carbohydrate metabolism;Carbohydrate metabolism;Energy metabolism;Carbohydrate metabolism	K01610;K01610;K01610;K01610;K01610;K01610;K01610	ko01100//Metabolic pathways;ko01110//Biosynthesis of secondary metabolites;ko01200//Carbon metabolism;ko00010//Glycolysis / Gluconeogenesis;ko00620//Pyruvate metabolism;ko00710//Carbon fixation in photosynthetic organisms;ko00020//Citrate cycle (TCA cycle)	-	GO:0000166//nucleotide binding;GO:0004611//phosphoenolpyruvate carboxykinase activity;GO:0032550//purine ribonucleoside binding	GO:0006006//glucose metabolic process
Unigene0060974	2.37	0.07	-5.08139	1.20239e-05	0.000375265	--	-	-	-	-	-	-	-	-
Unigene0095596	49.9367	110.033	1.13977	1.21361e-05	0.000378474	AAC3	PREDICTED: ADP,ATP carrier protein [Beta vulgaris subsp. vulgaris] [Beta vulgaris]	-	-	-	-	GO:0009526//plastid envelope;GO:0019866//organelle inner membrane;GO:0031224//intrinsic component of membrane	GO:0005347//ATP transmembrane transporter activity	GO:0006862//nucleotide transport;GO:0009814//defense response, incompatible interaction;GO:0015711//organic anion transport;GO:0033554//cellular response to stress;GO:0044763//single-organism cellular process
Unigene0119872	1.15	4.45333	1.95325	1.21559e-05	0.000378799	B'KAPPA	PREDICTED: serine/threonine protein phosphatase 2A 57 kDa regulatory subunit B' iota isoform [Vitis vinifera]	Genetic Information Processing	Translation	K11584	ko03015//mRNA surveillance pathway	-	GO:0019888//protein phosphatase regulator activity	GO:0019222//regulation of metabolic process;GO:0050794//regulation of cellular process
Unigene0029463	3.06667	9.71333	1.6633	1.21737e-05	0.000379059	PHL11	PREDICTED: myb family transcription factor APL [Daucus carota subsp. sativus] [Daucus carota]	-	-	-	-	-	-	-
Unigene0020519	7.59667	1.82667	-2.05615	1.22096e-05	0.000379883	GSVIVT00026920001	PREDICTED: probable polygalacturonase isoform X1 [Nicotiana sylvestris]	-	-	-	-	-	-	-
Unigene0043506	3.43333	9.12333	1.40995	1.22551e-05	0.000381004	At1g63430	PREDICTED: probable LRR receptor-like serine/threonine-protein kinase At1g63430 [Vitis vinifera]	-	-	-	-	GO:0031224//intrinsic component of membrane	GO:0016628//oxidoreductase activity, acting on the CH-CH group of donors, NAD or NADP as acceptor;GO:0016772//transferase activity, transferring phosphorus-containing groups;GO:0032550//purine ribonucleoside binding	GO:0006464//cellular protein modification process;GO:0006796//phosphate-containing compound metabolic process;GO:0044710//single-organism metabolic process
Unigene0049140	12.9267	31.0533	1.2644	1.2325e-05	0.000382884	TPIP1	PREDICTED: triosephosphate isomerase, chloroplastic [Eucalyptus grandis]	Metabolism;Metabolism;Metabolism;Metabolism;Metabolism;Metabolism;Metabolism;Metabolism	Global and overview maps;Global and overview maps;Global and overview maps;Global and overview maps;Carbohydrate metabolism;Energy metabolism;Carbohydrate metabolism;Carbohydrate metabolism	K01803;K01803;K01803;K01803;K01803;K01803;K01803;K01803	ko01100//Metabolic pathways;ko01110//Biosynthesis of secondary metabolites;ko01200//Carbon metabolism;ko01230//Biosynthesis of amino acids;ko00010//Glycolysis / Gluconeogenesis;ko00710//Carbon fixation in photosynthetic organisms;ko00051//Fructose and mannose metabolism;ko00562//Inositol phosphate metabolism	-	-	-
Unigene0116810	3.60333	0.303333	-3.57036	1.23503e-05	0.000383374	OpS6	glutathione S-transferase [Galdieria sulphuraria]	Metabolism	Metabolism of other amino acids	K00799	ko00480//Glutathione metabolism	-	-	-
Unigene0052369	13.63	33.45	1.29522	1.25596e-05	0.000389571	--	PREDICTED: B2 protein [Ipomoea nil]	-	-	-	-	-	-	-
Unigene0046372	2.53	0.001	-11.3049	1.26171e-05	0.000391053	ATJ11	Chaperone DnaJ-domain superfamily protein [Theobroma cacao]	-	-	-	-	-	-	-
Unigene0006771	29.3633	84.83	1.53056	1.26906e-05	0.000393029	PNA	beta-amyrin synthase [Dorcoceras hygrometricum]	-	-	-	-	-	-	-
Unigene0044526	10.8433	28.2367	1.38076	1.2778e-05	0.000395431	HO1	PREDICTED: heme oxygenase 1, chloroplastic-like [Sesamum indicum]	Metabolism;Metabolism;Metabolism	Global and overview maps;Global and overview maps;Metabolism of cofactors and vitamins	K21480;K21480;K21480	ko01100//Metabolic pathways;ko01110//Biosynthesis of secondary metabolites;ko00860//Porphyrin and chlorophyll metabolism	-	-	-
Unigene0017622	30.23	9.83667	-1.61974	1.28294e-05	0.000396412	--	alpha/beta-hydrolase [Coccomyxa subellipsoidea C-169]	-	-	-	-	-	-	-
Unigene0090956	29.78	11.8833	-1.3254	1.28762e-05	0.000397248	ATG8F	autophagy 8g family protein [Populus trichocarpa]	Cellular Processes	Transport and catabolism	K08341	ko04136//Autophagy - other eukaryotes	-	-	-
Unigene0017534	0.306667	4.75	3.95318	1.29138e-05	0.000398104	DTX42	PREDICTED: protein DETOXIFICATION 43 [Vitis vinifera]	-	-	-	-	GO:0031224//intrinsic component of membrane	GO:0015142//tricarboxylic acid transmembrane transporter activity;GO:0015291//secondary active transmembrane transporter activity	GO:0000041//transition metal ion transport;GO:0001101//response to acid chemical;GO:0006842//tricarboxylic acid transport;GO:0009267//cellular response to starvation;GO:0015698//inorganic anion transport;GO:0015893//drug transport;GO:0045491//xylan metabolic process;GO:0046916//cellular transition metal ion homeostasis
Unigene0065325	1.81667	8.21333	2.17667	1.29591e-05	0.000399197	ANR	anthocyanidin reductase 2 [Camellia sinensis]	-	-	-	-	-	GO:0016628//oxidoreductase activity, acting on the CH-CH group of donors, NAD or NADP as acceptor;GO:0048037//cofactor binding	GO:0009812//flavonoid metabolic process;GO:0009890//negative regulation of biosynthetic process;GO:0044710//single-organism metabolic process
Unigene0019407	11.0433	29.2733	1.40641	1.30441e-05	0.000401508	RPT6A	PREDICTED: 26S protease regulatory subunit 8 homolog A [Vitis vinifera]	Genetic Information Processing	Folding, sorting and degradation	K03066	ko03050//Proteasome	-	-	-
Unigene0030644	13.1633	4.03667	-1.70529	1.30589e-05	0.000401657	WRKY70	PREDICTED: probable WRKY transcription factor 70 [Theobroma cacao]	-	-	-	-	-	-	-
Unigene0011575	2.28	7.51333	1.72042	1.30843e-05	0.00040213	--	capsid-like protein [Arabidopsis thaliana]	-	-	-	-	-	-	-
Unigene0114765	16.82	7.92333	-1.086	1.32344e-05	0.000406432	WRKY6	PREDICTED: probable WRKY transcription factor 31 [Nelumbo nucifera]	-	-	-	-	-	-	-
Unigene0070902	3.16	10.16	1.6849	1.32524e-05	0.000406676	DPE2	disproportionating enzyme 2 [Camellia sinensis]	Metabolism;Metabolism;Metabolism	Global and overview maps;Global and overview maps;Carbohydrate metabolism	K00705;K00705;K00705	ko01100//Metabolic pathways;ko01110//Biosynthesis of secondary metabolites;ko00500//Starch and sucrose metabolism	-	-	-
Unigene0053823	2.25	7.68333	1.77181	1.33378e-05	0.000408986	COQ11	BnaC02g00170D [Brassica napus]	-	-	-	-	-	-	-
Unigene0087017	17.1967	43.0967	1.32545	1.33498e-05	0.000409043	NAGS1	PREDICTED: probable amino-acid acetyltransferase NAGS1, chloroplastic isoform X2 [Vitis vinifera]	Metabolism;Metabolism;Metabolism;Metabolism;Metabolism	Global and overview maps;Global and overview maps;Global and overview maps;Global and overview maps;Amino acid metabolism	K14682;K14682;K14682;K14682;K14682	ko01100//Metabolic pathways;ko01110//Biosynthesis of secondary metabolites;ko01230//Biosynthesis of amino acids;ko01210//2-Oxocarboxylic acid metabolism;ko00220//Arginine biosynthesis	GO:0044424//intracellular part	GO:0016407//acetyltransferase activity	GO:0006525//arginine metabolic process
Unigene0056571	0.396667	3.59	3.17798	1.33826e-05	0.000409736	--	LCM domain-containing protein [Cephalotus follicularis]	-	-	-	-	-	GO:0003824//catalytic activity	GO:0008152//metabolic process
Unigene0102225	20.5433	47.6333	1.2133	1.34373e-05	0.000411098	DHQS	3-dehydroquinate synthase [Camellia sinensis]	Metabolism;Metabolism;Metabolism;Metabolism	Global and overview maps;Global and overview maps;Global and overview maps;Amino acid metabolism	K01735;K01735;K01735;K01735	ko01100//Metabolic pathways;ko01110//Biosynthesis of secondary metabolites;ko01230//Biosynthesis of amino acids;ko00400//Phenylalanine, tyrosine and tryptophan biosynthesis	GO:0009536//plastid	GO:0000166//nucleotide binding;GO:0005515//protein binding;GO:0016838//carbon-oxygen lyase activity, acting on phosphates;GO:0043169//cation binding	GO:0008652//cellular amino acid biosynthetic process;GO:0019632//shikimate metabolic process;GO:0043650//dicarboxylic acid biosynthetic process
Unigene0038478	75.1367	37.4133	-1.00596	1.36979e-05	0.000418435	ATR1	Flavodoxin [Corchorus capsularis]	-	-	-	-	GO:0031090//organelle membrane;GO:0043231//intracellular membrane-bounded organelle;GO:0044444//cytoplasmic part	GO:0016653//oxidoreductase activity, acting on NAD(P)H, heme protein as acceptor;GO:0032553//ribonucleotide binding;GO:0046914//transition metal ion binding	GO:0001101//response to acid chemical;GO:0006725//cellular aromatic compound metabolic process;GO:0016482//cytoplasmic transport;GO:0044710//single-organism metabolic process
Unigene0081518	5.73	1.28667	-2.1549	1.38598e-05	0.00042306	SUC2	sucrose transporter 3 [Camellia sinensis]	-	-	-	-	-	GO:0022857//transmembrane transporter activity	GO:0044765//single-organism transport
Unigene0060999	10.9867	27.23	1.30944	1.41067e-05	0.000430271	HSP70-14	PREDICTED: heat shock 70 kDa protein 15-like [Prunus mume]	-	-	-	-	-	GO:0016628//oxidoreductase activity, acting on the CH-CH group of donors, NAD or NADP as acceptor;GO:0032550//purine ribonucleoside binding	GO:0044710//single-organism metabolic process
Unigene0098897	4.01667	9.74	1.27792	1.41371e-05	0.000430872	PYROXD2	PREDICTED: pyridine nucleotide-disulfide oxidoreductase domain-containing protein 2 [Vitis vinifera]	-	-	-	-	-	-	GO:0044710//single-organism metabolic process
Unigene0047316	6.68	2.39333	-1.48083	1.41494e-05	0.000430919	--	-	-	-	-	-	-	-	-
Unigene0118426	2.84333	0.466667	-2.60712	1.4289e-05	0.000434842	--	tyrosinase [Fragilariopsis cylindrus CCMP1102]	-	-	-	-	-	-	-
Unigene0095897	1.11	4.04333	1.86499	1.43694e-05	0.000436952	BACOVA_02659	PREDICTED: beta-glucosidase BoGH3B-like [Citrus sinensis]	Metabolism;Metabolism;Metabolism;Metabolism;Metabolism	Global and overview maps;Global and overview maps;Carbohydrate metabolism;Biosynthesis of other secondary metabolites;Metabolism of other amino acids	K05349;K05349;K05349;K05349;K05349	ko01100//Metabolic pathways;ko01110//Biosynthesis of secondary metabolites;ko00500//Starch and sucrose metabolism;ko00940//Phenylpropanoid biosynthesis;ko00460//Cyanoamino acid metabolism	-	GO:0003824//catalytic activity	GO:0044238//primary metabolic process
Unigene0071913	1.37	6.99333	2.3518	1.438e-05	0.000436952	URGT6	PREDICTED: UDP-galactose transporter 2 [Vitis vinifera]	-	-	-	-	GO:0031224//intrinsic component of membrane	-	-
Unigene0011103	11.4933	24.8367	1.11167	1.47012e-05	0.000446375	SRG1	PREDICTED: protein SRG1-like [Solanum pennellii]	-	-	-	-	-	GO:0016705//oxidoreductase activity, acting on paired donors, with incorporation or reduction of molecular oxygen;GO:0043169//cation binding	GO:0044710//single-organism metabolic process
Unigene0107923	1.21	5.36	2.14723	1.47508e-05	0.000447544	--	NHL repeat-containing family protein [Populus trichocarpa]	-	-	-	-	-	-	-
Unigene0084708	1.09	5.68667	2.38326	1.48879e-05	0.000451363	HD3A	flowering locus T [Camellia oleifera]	Organismal Systems	Environmental adaptation	K16223	ko04712//Circadian rhythm - plant	-	-	-
Unigene0048574	7.31	1.01	-2.85552	1.49148e-05	0.000451841	--	PREDICTED: uncharacterized protein LOC105352671 [Fragaria vesca subsp. vesca] [Fragaria vesca]	-	-	-	-	-	-	-
Unigene0027415	4.16667	11.95	1.52005	1.49563e-05	0.000452643	UGT74G1	UDP-glycosyltransferase 74AF1 [Camellia sinensis]	-	-	-	-	-	GO:0016757//transferase activity, transferring glycosyl groups	-
Unigene0022624	3.74333	0.546667	-2.77559	1.49638e-05	0.000452643	--	-	-	-	-	-	-	-	-
Unigene0052272	0.686667	2.46667	1.84488	1.49858e-05	0.000452971	At4g18820	PREDICTED: protein STICHEL-like 3 isoform X1 [Vitis vinifera]	-	-	-	-	GO:0042575//DNA polymerase complex	GO:0032550//purine ribonucleoside binding;GO:0034061//DNA polymerase activity	GO:0006259//DNA metabolic process
Unigene0108219	9.82333	26.2567	1.4184	1.51459e-05	0.000457464	--	DUF493 domain-containing protein [Cephalotus follicularis]	-	-	-	-	-	-	-
Unigene0056663	3.28	11.97	1.86766	1.53184e-05	0.00046233	KIN13B	ATP binding microtubule motor family protein isoform 2 [Theobroma cacao]	-	-	-	-	GO:0005875//microtubule associated complex;GO:0016020//membrane;GO:0043231//intracellular membrane-bounded organelle	GO:0003774//motor activity;GO:0015631//tubulin binding;GO:0032550//purine ribonucleoside binding	GO:0007017//microtubule-based process
Unigene0045708	10.4533	3.62667	-1.52725	1.53424e-05	0.000462707	PCR2	PREDICTED: protein PLANT CADMIUM RESISTANCE 2-like [Sesamum indicum]	-	-	-	-	-	-	-
Unigene0082495	1.9	8.42333	2.14839	1.54257e-05	0.00046487	--	PREDICTED: uncharacterized protein LOC103337277 [Prunus mume]	-	-	-	-	-	-	-
Unigene0023634	5.8	14.6533	1.3371	1.54743e-05	0.000465988	Acot9	PREDICTED: acyl-coenzyme A thioesterase 9, mitochondrial [Ricinus communis]	-	-	-	-	-	GO:0003824//catalytic activity	-
Unigene0033200	3.19	8.52667	1.41843	1.54983e-05	0.000466362	AGD14	PREDICTED: probable ADP-ribosylation factor GTPase-activating protein AGD14 isoform X1 [Vitis vinifera]	-	-	-	-	-	-	-
Unigene0028268	74.3167	152.713	1.03907	1.55137e-05	0.000466477	--	Post-illumination chlorophyll fluorescence increase isoform 1 [Theobroma cacao]	-	-	-	-	-	-	-
Unigene0025747	2.77667	7.94333	1.51639	1.57641e-05	0.000473651	--	PREDICTED: uncharacterized protein LOC100241773 [Vitis vinifera]	-	-	-	-	-	-	-
Unigene0098347	0.906667	3.45333	1.92935	1.58064e-05	0.00047457	TPR2	PREDICTED: topless-related protein 1-like [Sesamum indicum]	-	-	-	-	-	-	-
Unigene0055779	4.46333	1.51	-1.56357	1.58716e-05	0.00047617	At4g27190	PREDICTED: probable disease resistance protein At4g27220 isoform X6 [Vitis vinifera]	-	-	-	-	-	-	-
Unigene0110100	23.3467	11.2433	-1.05415	1.59732e-05	0.000478863	SR1IP1	BTB/POZ domain-containing protein [Morus notabilis]	-	-	-	-	-	-	-
Unigene0063464	1.64333	6.25333	1.928	1.63349e-05	0.000489342	KLCR2	PREDICTED: kinesin light chain 4 [Nicotiana tomentosiformis]	-	-	-	-	-	-	-
Unigene0061266	0.306667	1.69	2.46228	1.63887e-05	0.000490588	SD22	PREDICTED: G-type lectin S-receptor-like serine/threonine-protein kinase SD2-2 [Nicotiana tomentosiformis]	-	-	-	-	GO:0016020//membrane	GO:0004672//protein kinase activity;GO:0005488//binding	GO:0006796//phosphate-containing compound metabolic process
Unigene0037083	0.0433333	4.04667	6.54511	1.64437e-05	0.000491871	ALS3	PREDICTED: protein ALUMINUM SENSITIVE 3 [Theobroma cacao]	-	-	-	-	GO:0031224//intrinsic component of membrane	-	GO:0010038//response to metal ion
Unigene0039320	2.41	11.8533	2.29819	1.65384e-05	0.000494337	PAP20	purple acid phosphatase 20 [Camellia oleifera]	-	-	-	-	-	GO:0003824//catalytic activity;GO:0043169//cation binding	GO:0006796//phosphate-containing compound metabolic process
Unigene0042190	4.09667	0.926667	-2.14433	1.65779e-05	0.000495148	--	PREDICTED: uncharacterized protein LOC104878606 [Vitis vinifera]	-	-	-	-	-	-	-
Unigene0093422	49.4667	23.3967	-1.08015	1.66186e-05	0.000495998	FAH	PREDICTED: fumarylacetoacetase isoform X2 [Daucus carota subsp. sativus] [Daucus carota]	Metabolism;Metabolism	Global and overview maps;Amino acid metabolism	K01555;K01555	ko01100//Metabolic pathways;ko00350//Tyrosine metabolism	-	GO:0016823//hydrolase activity, acting on acid carbon-carbon bonds, in ketonic substances	GO:0006520//cellular amino acid metabolic process
Unigene0019352	2.63333	0.826667	-1.67151	1.66466e-05	0.000496464	TY3B-I	DNA/RNA polymerases superfamily protein [Theobroma cacao]	-	-	-	-	-	-	-
Unigene0026501	2.03	0.403333	-2.33144	1.67042e-05	0.000497296	--	-	-	-	-	-	-	-	-
Unigene0084448	62.2633	27.72	-1.16746	1.67083e-05	0.000497296	MYB73	MYB family protein [Jatropha curcas]	Organismal Systems	Environmental adaptation	K09422	ko04626//Plant-pathogen interaction	-	GO:0005488//binding	-
Unigene0032998	0.536667	3.03333	2.49881	1.67115e-05	0.000497296	At1g14390	PREDICTED: probable LRR receptor-like serine/threonine-protein kinase At1g14390 [Sesamum indicum]	-	-	-	-	-	GO:0016772//transferase activity, transferring phosphorus-containing groups;GO:0032550//purine ribonucleoside binding	GO:0006464//cellular protein modification process;GO:0006796//phosphate-containing compound metabolic process
Unigene0009503	0.08	3.27667	5.35609	1.67517e-05	0.000498124	--	-	-	-	-	-	-	-	-
Unigene0053385	34.2967	12.74	-1.4287	1.69837e-05	0.00050465	--	PREDICTED: remorin [Ziziphus jujuba]	-	-	-	-	-	-	-
Unigene0088503	6.29667	1.44667	-2.12186	1.70539e-05	0.000506363	ZAT10	PREDICTED: zinc finger protein ZAT10 [Vitis vinifera]	-	-	-	-	-	-	-
Unigene0028357	5.95333	1.65	-1.85123	1.71093e-05	0.000507635	eglC	predicted protein [Hordeum vulgare subsp. vulgare] [Hordeum vulgare]	-	-	-	-	-	-	-
Unigene0003743	0.516667	2.45333	2.24744	1.7131e-05	0.000507905	--	PREDICTED: uncharacterized protein LOC100248201 [Vitis vinifera]	-	-	-	-	-	-	-
Unigene0090218	18.0433	36.6967	1.02418	1.71707e-05	0.000508707	--	Nucleotidylyl transferase superfamily protein [Theobroma cacao]	-	-	-	-	-	GO:0003824//catalytic activity	GO:0008152//metabolic process
Unigene0110632	0.04	4.53	6.82337	1.73094e-05	0.00051244	HSP17.4A	HSP18.1B [Citrullus lanatus]	Genetic Information Processing	Folding, sorting and degradation	K13993	ko04141//Protein processing in endoplasmic reticulum	-	-	-
Unigene0073458	6.75667	17.2933	1.35583	1.7379e-05	0.000514122	EMB2001	PREDICTED: GTP-binding protein At2g22870 [Sesamum indicum]	-	-	-	-	-	GO:0003824//catalytic activity;GO:0032550//purine ribonucleoside binding	GO:0090529//cell septum assembly
Unigene0100929	17.8033	59.7767	1.74744	1.75642e-05	0.00051922	TIP1-3	aquaporin protein AQU21 [Camellia sinensis]	-	-	-	-	GO:0031090//organelle membrane;GO:0031224//intrinsic component of membrane;GO:0043231//intracellular membrane-bounded organelle	GO:0005372//water transmembrane transporter activity;GO:0042887//amide transmembrane transporter activity	GO:0015840//urea transport;GO:0042044//fluid transport;GO:0050896//response to stimulus
Unigene0013659	4.61	1.10333	-2.0629	1.76153e-05	0.000520349	NMA2	Nicotinamide-nucleotide adenylyltransferase 2 [Anthurium amnicola]	Metabolism;Metabolism	Global and overview maps;Metabolism of cofactors and vitamins	K06210;K06210	ko01100//Metabolic pathways;ko00760//Nicotinate and nicotinamide metabolism	-	-	-
Unigene0011349	15.5167	3.43	-2.17754	1.76553e-05	0.000521147	--	C1-like protein [Cynara cardunculus var. scolymus] [Cynara cardunculus]	-	-	-	-	-	-	-
Unigene0118144	0.103333	4.55333	5.46155	1.77043e-05	0.000521831	--	hypothetical protein MANES_09G109200 [Manihot esculenta]	-	-	-	-	-	-	-
Unigene0024905	1.19333	6.75	2.49989	1.78758e-05	0.000526501	CRF3	PREDICTED: ethylene-responsive transcription factor CRF2 [Vitis vinifera]	-	-	-	-	-	-	-
Unigene0013789	5.96	15.4533	1.37453	1.79655e-05	0.000528539	PPOX1	PREDICTED: protoporphyrinogen oxidase 1, chloroplastic [Vitis vinifera]	Metabolism;Metabolism;Metabolism	Global and overview maps;Global and overview maps;Metabolism of cofactors and vitamins	K00231;K00231;K00231	ko01100//Metabolic pathways;ko01110//Biosynthesis of secondary metabolites;ko00860//Porphyrin and chlorophyll metabolism	-	-	-
Unigene0018558	0.001	59.6933	15.8653	1.79713e-05	0.000528539	--	Kelch repeat type 1 [Corchorus capsularis]	-	-	-	-	-	-	-
Unigene0000569	18.6633	8.01333	-1.21973	1.80727e-05	0.000530747	At2g48020	sugar transporter ERD6-like 7 [Camellia sinensis]	-	-	-	-	GO:0009536//plastid;GO:0031090//organelle membrane;GO:0031224//intrinsic component of membrane	GO:0022857//transmembrane transporter activity	GO:0044763//single-organism cellular process;GO:0044765//single-organism transport
Unigene0095507	6.18667	2.26333	-1.45071	1.83614e-05	0.000538833	--	-	-	-	-	-	-	-	-
Unigene0100909	86.5233	40.56	-1.09303	1.83854e-05	0.000539144	CYCU1-1	cyclin family protein [Populus trichocarpa]	-	-	-	-	-	GO:0019900//kinase binding	GO:0010374//stomatal complex development;GO:0044763//single-organism cellular process
Unigene0007374	18.6567	8.06333	-1.21024	1.85371e-05	0.000542803	--	S-adenosyl-L-methionine-dependent methyltransferases superfamily protein [Theobroma cacao]	-	-	-	-	-	-	-
Unigene0065675	13.3233	28.9567	1.11994	1.86451e-05	0.000545569	RHON1	PREDICTED: rho-N domain-containing protein 1, chloroplastic [Vitis vinifera]	-	-	-	-	-	-	-
Unigene0021624	46.5367	102.703	1.14204	1.86699e-05	0.000545899	YLMG1-2	PREDICTED: ylmG homolog protein 1-2, chloroplastic-like [Nelumbo nucifera]	-	-	-	-	-	-	-
Unigene0074274	40.0067	18.67	-1.09952	1.87367e-05	0.000547453	CXE18	PREDICTED: probable carboxylesterase 18 [Gossypium arboreum]	-	-	-	-	-	-	-
Unigene0006770	2.44333	0.81	-1.59286	1.88004e-05	0.000548624	--	Winged helix-turn-helix DNA-binding domain [Ostreococcus tauri]	-	-	-	-	-	-	-
Unigene0066426	2.17	0.216667	-3.32415	1.8804e-05	0.000548624	GL3	bHLH transcription factor [Camellia sinensis]	-	-	-	-	-	-	-
Unigene0015386	2.91667	0.543333	-2.42441	1.89813e-05	0.000553397	--	-	-	-	-	-	-	-	-
Unigene0027767	5.06	0.67	-2.9169	1.92106e-05	0.000559676	--	-	-	-	-	-	-	-	-
Unigene0045831	5.24	0.78	-2.74802	1.92875e-05	0.000561492	--	SDO1-like protein C21C3.19 [Anthurium amnicola]	-	-	-	-	-	-	-
[truncated: 2,675 more rows]

## Sheet: Table S3
Table S3 The detailed information on significantly differentially expressed genes of old leaves at stage Ⅲ (OLⅢ) in comparison with stage Ⅱ (OLⅡ).
[truncated: 4,903 more rows]

[truncated: 8 more sheets: Table S4, Table S5, Table S6, Table S7, Table S8, Table S9, Table S10, Table S11]
